# Supplementary material for: Further Extension of Lifespan by Unc-43/CaMKII and Egl-8/PLCβ Mutations in Germline-Deficient Caenorhabditis elegans
Source: Cells. 2022 Nov 8;11(22):3527. doi: 10.3390/cells11223527 (PMC9688844; doi:10.3390/cells11223527)
Supplement: Supplementary file 1 [file cells-11-03527-s001.zip]

Archive with 5 entries (5 files):
- Mack et al_File S1_Legends+Figures S1-S6.pdf
- Mack et al_File S2_Tables S1-S13.xlsx
- Mack et al_File S3_Table S14.xlsb
- Mack et al_File S4_Table S15.xlsb
- Mack et al_File S5_Table S16.xlsb
