# Supplementary material for: Further Extension of Lifespan by Unc-43/CaMKII and Egl-8/PLCβ Mutations in Germline-Deficient Caenorhabditis elegans
Source: Cells. 2022 Nov 8;11(22):3527. doi: 10.3390/cells11223527 (PMC9688844; doi:10.3390/cells11223527)
Supplement: Supplementary file 1 [file cells-11-03527-s001.zip › Mack et al_File S2_Tables S1-S13.xlsx]

## Sheet: Info
Mack et al.
Further extension of lifespan by unc-43/CamKII and egl-8/PLCb mutations in germline-deficient Caenorhabditis elegans
File	Relates to	Description
Table S1		List of strains used in this study
Table S2		List of qPCR primers used in this study
Table S3	Figures 1 and S1	Statistical analysis of lifespan data
Table S4	Figures 2/3 and S2/S3	Statistical analysis of stress resistance data
Table S5		Differentially expressed genes detected in this study
Table S6		Overlap of genes regulated by daf-2(-) in this study and in published work
Table S7		Overlap of genes regulated by unc-43/egl-8 and daf-2/daf-16 in this study and in published work
Table S8	Figures 4D,E and S4	GO term-enrichment among unc-43(gf), unc-43(-) and egl-8(-)-dependent DEGs in daf-2(+) and daf-2(-) background
Table S9	Figure S5	Statistical analysis of dauer formation data
Table S10		Overlap of genes regulated by unc-43/egl-8 and skn-1
Table S11		Classification of collagen- and matrisome genes regulated by unc-43/egl-8 and comparison to skn-1
Table S12		Expression of skn-1 regulated collagen genes in strains analyzed by RNA-seq
Table S13	Figures 5 and S6	Statistical analysis of qPCR data

## Sheet: Table S1
Supplementary Table S1
List of strains used in this study
Strain	Genotype	Comment	Reference
N2E	wildtype
CF3942	glp-1(e2144ts) III	glp-1(e2144ts) from CF1903, outcrossed 12x to N2E	Berman & Kenyon, 2006; Wei & Kenyon, 2016
CF4087	daf-2(e1370) III	daf-2(e1370) from CF1041, outcrossed 12x to N2E	Garigan et al., 2002
CF3943	muIs84[sod3p::gfp]	muIs84 from CF1553, outcrossed 12x to N2E	Libina et al., 2003
CF3949	glp-1(e2144ts) III; muIs84[sod3p::gfp]
CF4339	daf-2;(e1370) III; muIs84[sod3p::gfp]
HMT006	unc-43(n498) IV	unc-43(n498) from MT1092, 10x outcrossed to N2E	Park & Horvitz, 1986; Reiner et al., 1999
HMT044	unc-43(n498n1186) IV	unc-43(n498n1186) from MT2605, 10x outcrossed to N2E	Reiner et al., 1999
HMT035	egl-8(md1971) V	egl-8(md1971) from RM2221, 10x outcrossed to N2E	Miller et al., 1999
HMT040	egl-8(e2917) V	egl-8(e2917) from CB6614, 10x outcrossed to N2E	Yook & Hodgkin, 2007
HMT047	glp-1(e2144ts) III; unc-43(n498) IV
HMT045	glp-1(e2144ts) III; unc-43(n498n1186) IV
HMT036	glp-1(e2144ts) III; egl-8(md1971) V
HMT041	glp-1(e2144ts) III; egl-8(e2917) V
HMT048	daf-2(e1370) III; unc-43(n498) IV
HMT046	daf-2(e1370) III; unc-43(n498n1186) IV
HMT037	daf-2(e1370) III; egl-8(md1971) V
HMT042	daf-2(e1370) III; egl-8(e2917) V
HMT009	unc-43(n498) IV; muIs84[sod3p::gfp]
HMT055	unc-43(n498n1186) IV; muIs84[sod3p::gfp]
HMT052	egl-8(md1971) V; muIs84[sod3p::gfp]
HMT007	glp-1(e2144ts) III; unc-43(n498) IV; muIs84[sod3p::gfp]
HMT056	glp-1(e2144ts) III; unc-43(n498n1186) IV; muIs84[sod3p::gfp]
HMT053	glp-1(e2144ts) III; egl-8(md1971) V; muIs84[sod3p::gfp]
HMT058	daf-2(e1370) III; unc-43(n498) IV; muIs84[sod3p::gfp]
HMT057	daf-2(e1370) III; unc-43(n498n1186) IV; muIs84[sod3p::gfp]
HMT054	daf-2(e1370) III; egl-8(md1971) V; muIs84[sod3p::gfp]
References
Berman, J.R.; Kenyon, C. Germ-cell loss extends C. elegans life span through regulation of DAF-16 by kri-1 and lipophilic-hormone signaling. Cell 2006, 124, 1055-1068, doi:10.1016/j.cell.2006.01.039.
Garigan, D.; Hsu, A.L.; Fraser, A.G.; Kamath, R.S.; Ahringer, J.; Kenyon, C. Genetic analysis of tissue aging in Caenorhabditis elegans: a role for heat-shock factor and bacterial proliferation. Genetics 2002, 161, 1101-1112.
Libina, N.; Berman, J.R.; Kenyon, C. Tissue-specific activities of C. elegans DAF-16 in the regulation of lifespan. Cell 2003, 115, 489-502.
Miller, K.G.; Emerson, M.D.; Rand, J.B. Goalpha and diacylglycerol kinase negatively regulate the Gqalpha pathway in C. elegans. Neuron 1999, 24, 323-333.
Park, E.C.; Horvitz, H.R. Mutations with dominant effects on the behavior and morphology of the nematode Caenorhabditis elegans. Genetics 1986, 113, 821-852.
Reiner, D.J.; Newton, E.M.; Tian, H.; Thomas, J.H. Diverse behavioural defects caused by mutations in Caenorhabditis elegans unc-43 CaM kinase II. Nature 1999, 402, 199-203, doi:10.1038/46072.
Wei, Y.; Kenyon, C. Roles for ROS and hydrogen sulfide in the longevity response to germline loss in Caenorhabditis elegans. Proc Natl Acad Sci U S A 2016, 113, E2832-2841, doi:10.1073/pnas.1524727113.
Yook, K.; Hodgkin, J. Mos1 mutagenesis reveals a diversity of mechanisms affecting response of Caenorhabditis elegans to the bacterial pathogen Microbacterium nematophilum. Genetics 2007, 175, 681-697, doi:10.1534/genetics.106.060087.

## Sheet: Table S2
Supplementary Table S2
List of qPCR primers used in this study
Primer name	Primer sequence 5'-->3'	Reference
cdc-42_qPCR_F	TCA GCG TTG ACG CAG AAG	(Mack et al., 2017)
cdc-42_qPCR_R	CAT GGA GAC AAG GAA GAC GTT
tba-1_qPCR_F	TCC ACT GAT CTC TGC TGA CAA	(Mack et al., 2017)
tba-1_qPCR_R	TGG ATC GCA CTT CAC CAT T
Y45F10D.4_qPCR_F	AAG CGT CGG AAC AGG AAT C	(Mack et al., 2017)
Y45F10D.4_qPCR_R	TTT TTC CGT TAT CGT CGA CTC
col-120_qPCR_F2	TTT GTG TTG ACG GGG CTA AG
col-120_qPCR_R2	GGG AAG AAG CTC CAT ATC CAG
col-133_qPCR_F2	GCA ACG TCT TCA GGC TTA TCG
col-133_qPCR_R2	GGT GAT GCA CAG CGA GAA AAC
col-141_qPCR_F2	AGG AGA TGC CGC TTA TTG CC
col-141_qPCR_R2	AGG CTT TCT GAA CAC GGA CAC
col-176_qPCR_F2	TGG ACA ACC AGG AAC CCC AG
col-176_qPCR_R2	GCA GTT GGG CAG TTG ATT GGA G
Reference
Mack, H.I.D.; Zhang, P.; Fonslow, B.R.; Yates, J.R. The protein kinase MBK-1 contributes to lifespan extension in daf-2 mutant and germline-deficient Caenorhabditis elegans. Aging (Albany NY) 2017, 9, 1414-1432, doi:10.18632/aging.101244.

## Sheet: Table S3
Supplementary Table S3
Statistical analysis of lifespan data
Accompanies Figure 1 and Supplementary Figure S1.
The tables list mean and median survival times in days, standard deviations and standard errors of the mean, the number of worms scored, percent lifespan changes and p-values from Kaplan-Maier survival analysis relative to same background control or wildtype for each biological replicate of the respective experiment.
p-values < 0.05 were considered statistically significant.
Panels A+B: GSC(+) and GSC(-) [glp-1(+) and glp-1(-)] strains
Experiment	Genetic background	Mutation	Mean survival	SD	SEM	Median survival	Deaths	Total worm number	Relative to control		Relative to wt
									% change	p-value	% change	p-value
#1	GSC(+)	control	16.9	4.003	0.3701	16	117	142
plotted in panels A/B		unc-43(n498)	31.66	10.89	0.741	32	216	216	87.3373	<0,0001
		unc-43(n498n1186)	20.51	4.842	0.4681	21	107	118	21.3609	<0,0001
		egl-8(md1971)	23.26	4.758	0.4882	23	95	124	37.6331	<0,0001
		egl-8(e2917)	23.49	4.799	0.4495	25	114	146	38.9941	<0,0001
	GSC(-)	control	23.06	6.633	0.5509	23	145	186			36.4497	<0,0001
		unc-43(n498)	38.41	17.33	1.858	44	87	87	66.5655	<0,0001	127.278	<0,0001
		unc-43(n498n1186)	28.08	9.987	0.8564	30	136	205	21.7693	<0,0001	66.1538	<0,0001
		egl-8(md1971)	30.13	9.331	0.8061	28	134	134	30.6592	<0,0001	78.284	<0,0001
		egl-8(e2917)	26.63	8.225	0.7298	25	127	171	15.4814	<0,0001	57.574	<0,0001
#2	GSC(+)	control	18.54	3.461	0.3083	19	126	165
		unc-43(n498)	25.21	5.604	0.5032	25	124	148	35.9763	<0,0001
		unc-43(n498n1186)	19.69	4.237	0.3594	21	139	154	6.2028	0.0009
		egl-8(md1971)	20.96	3.814	0.3259	23	137	166	13.0529	<0,0001
		egl-8(e2917)	22.61	2.129	0.1688	23	159	165	21.9525	<0,0001
	GSC(-)	control	20.79	6.485	0.552	21	138	183			12.1359	<0,0001
		unc-43(n498)	37.67	12.26	0.9187	39	178	178	81.1929	<0,0001	103.182	<0,0001
		unc-43(n498n1186)	25.78	9.852	0.8511	25	134	159	24.0019	<0,0001	39.0507	<0,0001
		egl-8(md1971)	29.83	7.707	0.6978	30	122	159	43.4824	<0,0001	60.8954	<0,0001
		egl-8(e2917)	35.21	12.46	1.004	37	154	176	69.3603	<0,0001	89.9137	<0,0001
#3	GSC(+)	control	17.84	3.425	0.3955	18	75	97
		unc-43(n498)	30.73	9.121	0.8658	32	111	111	72.2534	<0,0001
		unc-43(n498n1186)	19.95	3.891	0.4171	21	87	102	11.8274	0.0018
		egl-8(md1971)	23.5	4.431	0.4079	23	118	138	31.7265	<0,0001
		egl-8(e2917)	24.01	5.775	0.6122	25	89	107	34.5852	<0,0001
	GSC(-)	control	23.19	8.805	0.9551	25	85	99			29.9888	<0,0001
		unc-43(n498)	44.58	12.21	1.138	46	115	115	92.238	<0,0001	149.888	<0,0001
		unc-43(n498n1186)	23.77	8.62	1.038	23	69	100	2.50108	0.015	33.2399	<0,0001
		egl-8(md1971)	31.46	10.38	1.1	32	89	107	35.6619	<0,0001	76.3453	<0,0001
		egl-8(e2917)	23.89	5.246	0.5529	25	90	126	3.01854	0.2443	33.9126	<0,0001
Panels C+D: daf-2(+) and daf-2(-) strains
Experiment	Genetic background	Mutation	Mean survival	SD	SEM	Median survival	Deaths	Total worm number	Relative to control		Relative to wt
									% change	p-value	% change	p-value
#1	daf-2(+)	control	15.32	2.034	0.2034	16	100	139
plotted in panels C/D		unc-43(n498)	27.88	5.525	0.462	30	143	143	81.9843	<0,0001
		unc-43(n498n1186)	17.32	3.099	0.289	16	115	132	13.0548	<0,0001
		egl-8(md1971)	20.99	2.845	0.2889	20	97	97	37.0104	<0,0001
		egl-8(e2917)	20.44	2.89	0.2649	20	119	122	33.4204	<0,0001
	daf-2(-)	control	45.58	9.222	0.8089	47	130	134			197.52	<0,0001
		unc-43(n498)	41.54	8.355	0.7061	45	140	141	-8.86354	<0,0001	171.149	<0,0001
		unc-43(n498n1186)	44.66	12.04	1.064	47	128	131	-2.01843	0.8068	191.514	<0,0001
		egl-8(md1971)	46.16	9.395	0.783	47	144	146	1.27249	0.4507	201.305	<0,0001
		egl-8(e2917)	44.98	11.9	1.056	47	127	128	-1.31637	0.2579	193.603	<0,0001
#2	daf-2(+)	control	17.42	2.921	0.2523	16	134	134
		unc-43(n498)	23.4	5.313	0.4556	22	136	138	34.3284	<0,0001
		unc-43(n498n1186)	18.34	3.162	0.284	18	124	139	5.28129	0.0023
		egl-8(md1971)	22.07	3.673	0.3829	22	92	92	26.6935	<0,0001
		egl-8(e2917)	18.87	3.174	0.2673	18	141	146	8.32377	<0,0001
	daf-2(-)	control	46.09	10.1	0.8505	48	141	141			164.581	<0,0001
		unc-43(n498)	39.96	6.868	0.5763	42	142	142	-13.3001	<0,0001	129.392	<0,0001
		unc-43(n498n1186)	42.57	12.57	1.063	45	140	142	-7.63723	0.1492	144.374	<0,0001
		egl-8(md1971)	45.11	11.51	0.966	46	142	143	-2.12627	0.8199	158.955	<0,0001
		egl-8(e2917)	45.61	9.735	0.8378	45	135	140	-1.04144	0.3001	161.825	<0,0001
#3	daf-2(+)	control	16.69	4.568	0.4815	18	90	102
		unc-43(n498)	25.07	7.198	0.5897	28	149	152	50.2097	<0,0001
		unc-43(n498n1186)	20.61	3.203	0.3068	20	109	125	23.4871	<0,0001
		egl-8(md1971)	20.91	4.435	0.4391	20	102	103	25.2846	<0,0001
		egl-8(e2917)	20.41	3.425	0.3113	20	121	126	22.2888	<0,0001
	daf-2(-)	control	46.27	9.959	0.9016	50	122	124			177.232	<0,0001
		unc-43(n498)	41.39	8.061	0.7153	40	127	127	-10.5468	<0,0001	147.993	<0,0001
		unc-43(n498n1186)	40.3	16.78	1.538	42	119	121	-12.9025	0.8068	141.462	<0,0001
		egl-8(md1971)	42.89	12.19	1.437	46	72	74	-7.30495	0.3841	156.98	<0,0001
		egl-8(e2917)	39.58	14.13	1.406	42	101	105	-14.4586	0.0341	137.148	<0,0001

## Sheet: Table S4
Supplementary Table S4
Statistical analysis of stress resistance data
Accompanies Figures 2/3 and Supplementary Figures S2/S3.
The tables list mean and median survival times in days, standard deviations and standard errors of the mean, the number of worms scored, percent lifespan changes and p-values from Kaplan-Maier survival analysis relative to same background-control or wildtype for each biological replicate of the respective experiment.
p-values < 0.05 were considered statistically significant.
Figure 2 and S2: Heat stress (incubation at 35 °C)
Experiment	Genetic background	Mutation	Mean survival	SD	SEM	Median survival	Deaths	Total worm number	Relative to control		Relative to wt			Experiment	Genetic background	Mutation	Mean survival	SD	SEM	Median survival	Deaths	Total worm number	Relative to control		Relative to wt
									% change	p-value	% change	p-value											% change	p-value	% change	p-value
#1	GSC(+)	control	11.15	2.669	0.2617	11	104	104						#1	daf-2(+)	control	12.11	1.893	0.1913	12	98	98
plotted in panels A/B		unc-43(n498)	11.16	2.247	0.2183	11	106	106	0.0896861	0.6922				plotted in panels C/D		unc-43(n498)	11.92	2.376	0.2297	12	107	107	-1.56895	0.908
		unc-43(n498n1186)	9.49	1.357	0.137	9	98	98	-14.8879	<0,0001						unc-43(n498n1186)	11.31	1.544	0.1584	11	95	95	-6.60611	0.0004
		egl-8(md1971)	10.42	1.394	0.1311	10	113	113	-6.54709	0.0005						egl-8(md1971)	11.61	1.497	0.1482	11	102	102	-4.12882	0.0103
		egl-8(e2917)	9.916	1.7	0.1643	10	107	107	-11.0673	<0,0001						egl-8(e2917)	10.57	1.291	0.1285	11	101	101	-12.7168	<0,0001
	GSC(-)	control	13.68	3.978	0.3742	14	113	113			22.6906	<0,0001			daf-2(-)	control	19.46	2.817	0.2776	20	103	103			60.6936	<0,0001
		unc-43(n498)	13.76	3.381	0.3223	14	110	110	0.584795	0.6916	23.4081	<0,0001				unc-43(n498)	20.83	3.311	0.2904	21	130	130	7.04008	<0,0001	72.0066	<0,0001
		unc-43(n498n1186)	14.2	3.588	0.3552	14	102	102	3.80117	0.6997	27.3543	<0,0001				unc-43(n498n1186)	18.78	2.306	0.2169	18	113	113	-3.49435	0.0135	55.0784	<0,0001
		egl-8(md1971)	10.95	1.387	0.1409	10	97	97	-19.9561	<0,0001	-1.79372	0.2028				egl-8(md1971)	19.01	2.722	0.2709	20	101	101	-2.31244	0.2245	56.9777	<0,0001
		egl-8(e2917)	11.64	1.806	0.1806	12	100	100	-14.9123	<0,0001	4.39462	0.4698				egl-8(e2917)	18.63	2.743	0.264	18	108	108	-4.26516	0.0322	53.8398	<0,0001
#2	GSC(+)	control	12.02	2.229	0.2229	12	100	100						#2	daf-2(+)	control	11.49	1.726	0.1638	12	111	111
		unc-43(n498)	11.78	2.097	0.2008	12	109	109	-1.99667	0.3008						unc-43(n498)	11.63	1.84	0.1887	12	95	95	1.21845	0.5648
		unc-43(n498n1186)	11.02	1.595	0.1595	12	100	100	-8.31947	<0,0001						unc-43(n498n1186)	10.87	1.546	0.1639	11	89	89	-5.396	0.0024
		egl-8(md1971)	10.82	1.169	0.1152	10	103	103	-9.98336	<0,0001						egl-8(md1971)	9.899	1.191	0.1197	10	99	99	-13.8468	<0,0001
		egl-8(e2917)	10.74	1.179	0.1135	10	108	108	-10.6489	<0,0001						egl-8(e2917)	9.542	1.123	0.1146	10	95	95	-16.9539	<0,0001
	GSC(-)	control	13.33	3.14	0.3125	14	101	101			10.8985	<0,0001			daf-2(-)	control	18.88	2.453	0.2517	20	95	95			64.3168	<0,0001
		unc-43(n498)	14.76	3.314	0.3146	14	111	111	10.7277	0.0016	22.7953	<0,0001				unc-43(n498)	20.63	2.799	0.3019	20	81	86	9.26907	<0,0001	79.5474	<0,0001
		unc-43(n498n1186)	13.35	2.41	0.2352	14	105	105	0.150038	0.835	11.0649	<0,0001				unc-43(n498n1186)	20.38	2.814	0.2488	20	121	128	7.94492	<0,0001	77.3716	<0,0001
		egl-8(md1971)	11.25	1.71	0.1693	12	102	102	-15.6039	<0,0001	-6.40599	0.0006				egl-8(md1971)	19.32	2.12	0.226	20	88	88	2.33051	0.3743	68.1462	<0,0001
		egl-8(e2917)	11.18	1.486	0.145	12	105	105	-16.129	<0,0001	-6.98835	<0,0001				egl-8(e2917)	20.13	2.203	0.2284	20	93	93	6.62076	0.0012	75.1958	<0,0001
#3	GSC(+)	control	13.2	2.334	0.2311	14	102	102						#3	daf-2(+)	control	13.04	2.512	0.2476	13	103	103
		unc-43(n498)	13.54	2.708	0.2375	14	130	130	2.57576	0.1124						unc-43(n498)	12.63	2.418	0.2371	12	104	104	-3.14417	0.1926
		unc-43(n498n1186)	11.38	2.169	0.205	12	112	112	-13.7879	<0,0001						unc-43(n498n1186)	10.68	1.685	0.1653	11	104	104	-18.0982	<0,0001
		egl-8(md1971)	10.63	1.785	0.175	10	104	104	-19.4697	<0,0001						egl-8(md1971)	10.49	1.482	0.1407	10	111	111	-19.5552	<0,0001
		egl-8(e2917)														egl-8(e2917)
	GSC(-)	control	14.41	2.829	0.2815	14	101	101			9.16667	0.0002			daf-2(-)	control	20.25	2.48	0.2456	20	102	102			55.2914	<0,0001
		unc-43(n498)	14.96	2.206	0.253	14	76	76	3.81679	0.4349	13.3333	<0,0001				unc-43(n498)	22.06	2.957	0.2913	22	103	103	8.93827	<0,0001	69.1718	<0,0001
		unc-43(n498n1186)	13.27	2.57	0.252	14	104	104	-7.91117	0.0037	0.530303	0.4839				unc-43(n498n1186)	19.07	2.017	0.2228	20	82	82	-5.82716	<0,0001	46.2423	<0,0001
		egl-8(md1971)	12.02	1.853	0.1998	12	86	86	-16.5857	<0,0001	-8.93939	<0,0001				egl-8(md1971)	22.02	2.458	0.2549	22	93	93	8.74074	<0,0001	68.865	<0,0001
		egl-8(e2917)														egl-8(e2917)
Figure 3 and S3: Oxidative stress (exposure to 15.4 mM TBHP)
	Genetic background	Mutation	Mean survival	SD	SEM	Median Kaplan-Meier	Deaths	Total worm number	Relative to control		Relative to wt			Experiment	Genetic background	Mutation	Mean survival	SD	SEM	Median survival	Deaths	Total worm number	Relative to control		Relative to wt
									% Lifespan cahnge Mean	p-Value	% Lifespan cahnge Mean	p-Value											% change	p-value	% change	p-value
#1	GSC(+)	control	18.38	4.206	0.4125	18	104	104						#1	daf-2(+)	control	16.89	2.845	0.2804	18	103	103
plotted in panels A/B		unc-43(n498)	12.02	3.027	0.2969	12	104	104	-34.6028	<0,0001				plotted in panels C/D		unc-43(n498)	8.608	2.641	0.2615	8	102	102	-49.0349	<0,0001
		unc-43(n498n1186)	10.85	2.167	0.2297	11	89	89	-40.9684	<0,0001						unc-43(n498n1186)	10.92	1.608	0.1555	11	107	107	-35.3464	<0,0001
		egl-8(md1971)	19.34	4.138	0.4245	20	95	95	5.22307	0.0676						egl-8(md1971)	20.21	5.186	0.4794	20	109	117	19.6566	<0,0001
		egl-8(e2917)	21.77	5.751	0.59	22	95	95	18.444	<0,0001						egl-8(e2917)	20.74	5.53	0.5203	20	91	113	22.7946	<0,0001
	GSC(-)	control	21.47	3.223	0.3697	22	76	76			16.8118	<0,0001			daf-2(-)	control	27.76	5.507	0.5507	28	100	100			64.3576	<0,0001
		unc-43(n498)	22.23	6.729	0.7173	22	88	88	3.53982	0.0124	20.9467	<0,0001				unc-43(n498)	23.56	8.341	0.7812	22	113	114	-15.1297	0.0335	39.4908	<0,0001
		unc-43(n498n1186)	19.75	3.619	0.388	20	87	87	-8.01118	0.0034	7.45375	0.0433				unc-43(n498n1186)	21.43	3.374	0.3408	22	98	98	-22.8026	<0,0001	26.8798	<0,0001
		egl-8(md1971)	29.7	8.321	0.8583	31	86	94	38.3326	<0,0001	61.5887	<0,0001				egl-8(md1971)	39.96	8.999	0.9091	44	54	98	43.9481	<0,0001	136.59	<0,0001
		egl-8(e2917)	29.35	8.207	0.842	30	85	95	36.7024	<0,0001	59.6844	<0,0001				egl-8(e2917)	39.13	6.532	0.65	42	82	101	40.9582	<0,0001	131.676	<0,0001
#2	GSC(+)	control	18.57	3.92	0.3825	20	105	105						#2	daf-2(+)	control	14.63	2.046	0.2246	14	83	83
		unc-43(n498)	10.32	2.454	0.2319	10	112	112	-44.4265	<0,0001						unc-43(n498)	8.779	1.612	0.1738	8	86	86	-39.9932	<0,0001
		unc-43(n498n1186)	12.24	1.894	0.1875	12	102	102	-34.0872	<0,0001						unc-43(n498n1186)	12.59	1.892	0.2214	12	73	73	-13.944	<0,0001
		egl-8(md1971)	20.95	4.477	0.4455	22	101	101	12.8164	<0,0001						egl-8(md1971)	20.26	6.622	0.7596	20	76	76	38.4826	<0,0001
		egl-8(e2917)	22.1	5.306	0.5416	22	93	96	19.0092	<0,0001						egl-8(e2917)	19.07	2.942	0.3542	20	69	69	30.3486	<0,0001
	GSC(-)	control	21.84	3.071	0.3071	22	100	100			17.609	<0,0001			daf-2(-)	control	28.3	4.15	0.4528	29	84	84			93.4381	<0,0001
		unc-43(n498)	25.04	5.328	0.5382	27	96	98	14.652	<0,0001	34.8411	<0,0001				unc-43(n498)	22.08	4.689	0.4942	22	90	90	-21.9788	<0,0001	50.9228	<0,0001
		unc-43(n498n1186)	18	3.437	0.3685	20	87	87	-17.5824	<0,0001	-3.06947	0.1482				unc-43(n498n1186)	18.88	2.072	0.2234	19	86	86	-33.2862	<0,0001	29.0499	<0,0001
		egl-8(md1971)	27.48	5.391	0.5391	28	82	100	25.8242	<0,0001	47.9806	<0,0001				egl-8(md1971)	37.95	8.534	0.9663	36	63	78	34.0989	<0,0001	159.398	<0,0001
		egl-8(e2917)	28.18	5.186	0.5239	28	73	98	29.0293	<0,0001	51.7501	<0,0001				egl-8(e2917)	33.42	5.861	0.6594	34	79	79	18.0919	<0,0001	128.435	<0,0001
#3	GSC(+)	control	14.9	3.437	0.3819	16	81	81						#3	daf-2(+)	control	15.71	2.963	0.3214	16	85	85
		unc-43(n498)	9.588	2.766	0.3	9	85	85	-35.651	<0,0001						unc-43(n498)	12.27	3.527	0.3677	12	92	92	-21.8969	<0,0001
		unc-43(n498n1186)	11.85	2.632	0.2872	12	84	84	-20.4698	<0,0001						unc-43(n498n1186)	11.37	2.319	0.2418	12	92	92	-27.6257	<0,0001
		egl-8(md1971)	18.85	6.001	0.6434	18	87	87	26.5101	<0,0001						egl-8(md1971)	19.22	5.301	0.5854	20	67	82	22.3425	<0,0001
		egl-8(e2917)														egl-8(e2917)
	GSC(-)	control	18.81	5.217	0.5625	18	86	86			26.2416	<0,0001			daf-2(-)	control	34.95	7.912	0.8633	36	74	84			122.47	<0,0001
		unc-43(n498)	18.41	5.033	0.5811	16	75	75	-2.12653	0.5193	23.557	<0,0001				unc-43(n498)	23.07	7.751	0.7564	22	105	105	-33.9914	<0,0001	46.8491	<0,0001
		unc-43(n498n1186)	14.78	2.854	0.3364	16	72	72	-21.4248	<0,0001	-0.805369	0.492				unc-43(n498n1186)	24.52	8.099	0.8943	27	82	82	-29.8426	<0,0001	56.0789	<0,0001
		egl-8(md1971)	31.23	10.52	1.074	34.5	80	96	66.0287	<0,0001	109.597	<0,0001				egl-8(md1971)	40.35	8.06	0.8743	44	51	85	15.4506	<0,0001	156.843	<0,0001
		egl-8(e2917)														egl-8(e2917)
#4	GSC(+)	control	17.63	4.695	0.5153	20	83	83						#4A	daf-2(+)	control	14.94	2.421	0.2673	15	82	82
		unc-43(n498)	15.88	5.538	0.6395	16	75	75	-9.92626	0.1126						unc-43(n498)	11.3	3.162	0.313	11	102	102	-24.3641	<0,0001
		unc-43(n498n1186)	15.1	4.301	0.4533	16	90	90	-14.3505	<0,0001						unc-43(n498n1186)	9.988	1.085	0.1213	10	80	80	-33.1459	<0,0001
		egl-8(md1971)	21.44	5.867	0.6479	22	82	82	21.6109	<0,0001						egl-8(md1971)	16.62	3.4	0.3666	16	86	86	11.245	<0,0001
		egl-8(e2917)														egl-8(e2917)
	GSC(-)	control	20.78	5.784	0.5843	20	98	98			17.8673	<0,0001		#4B	daf-2(-)	control	24.31	4.467	0.5058	24	78	78
		unc-43(n498)	20.1	5.457	0.5541	20	97	97	-3.27238	0.6453	14.0102	0.0006				unc-43(n498)	21.04	5.13	0.5565	21	85	85	-13.4513	0.0001
		unc-43(n498n1186)	18.02	4.703	0.5132	18	84	84	-13.282	0.0006	2.21214	0.5579				unc-43(n498n1186)	19.62	2.973	0.3303	21	81	81	-19.2925	<0,0001
		egl-8(md1971)	39.13	13.1	1.438	44	58	83	88.3061	<0,0001	121.951	<0,0001				egl-8(md1971)	25.91	5.382	0.6017	27	77	80	6.58165	0.0107
		egl-8(e2917)														egl-8(e2917)

## Sheet: Table S5
Supplementary Table S5									daf-2(-) vs wt			up, wt background			up, daf-2(-) background			down, wt background			down, daf-2(-) background			daf-2(-) vs wt
Differentially expressed genes detected in this study									up	down		unc-43(gf)	unc-43(-)	egl-8(-)	unc-43(gf)	unc-43(-)	egl-8(-)	unc-43(gf)	unc-43(-)	egl-8(-)	unc-43(gf)	unc-43(-)	egl-8(-)	up	down
See Materials and Methods for details on RNA-seq data analysis.									WBGene00000002	WBGene00000120		WBGene00000002	WBGene00000039	WBGene00000022	WBGene00000013	WBGene00000670	WBGene00000022	WBGene00000388	WBGene00000172	WBGene00001692	WBGene00000115	WBGene00000013	WBGene00000213	WBGene00000002	WBGene00000120
									WBGene00000013	WBGene00000301		WBGene00000006	WBGene00000169	WBGene00000039	WBGene00000017	WBGene00000671	WBGene00000214	WBGene00000620	WBGene00000176	WBGene00001772	WBGene00000136	WBGene00000169	WBGene00000240	WBGene00000013	WBGene00000301
									WBGene00000039	WBGene00000503		WBGene00000013	WBGene00000170	WBGene00000040	WBGene00000022	WBGene00000675	WBGene00000216	WBGene00000866	WBGene00000235	WBGene00001786	WBGene00000240	WBGene00000212	WBGene00000282	WBGene00000039	WBGene00000503
									WBGene00000040	WBGene00000522		WBGene00000022	WBGene00000535	WBGene00000081	WBGene00000170	WBGene00000749	WBGene00000218	WBGene00000988	WBGene00000301	WBGene00001942	WBGene00000245	WBGene00000213	WBGene00000710	WBGene00000040	WBGene00000522
Length of gene lists									WBGene00000063	WBGene00001390		WBGene00000039	WBGene00000606	WBGene00000100	WBGene00000212	WBGene00000783	WBGene00000219	WBGene00001399	WBGene00000522	WBGene00004002	WBGene00000283	WBGene00000373	WBGene00000988	WBGene00000063	WBGene00001390
									WBGene00000065	WBGene00001399		WBGene00000040	WBGene00000616	WBGene00000111	WBGene00000214	WBGene00000785	WBGene00000522	WBGene00001772	WBGene00000597	WBGene00004094	WBGene00000515	WBGene00000781	WBGene00001772	WBGene00000065	WBGene00001399
		daf-2(+) background			daf-2(-) background				WBGene00000066	WBGene00001772		WBGene00000063	WBGene00000618	WBGene00000136	WBGene00000216	WBGene00001898	WBGene00000782	WBGene00001786	WBGene00000608	WBGene00004451	WBGene00000608	WBGene00000782	WBGene00002016	WBGene00000066	WBGene00001772
	daf-2(-) vs wt	unc-43(gf)	unc-43(-)	egl-8(-)	unc-43(gf)	unc-43(-)	egl-8(-)		WBGene00000081	WBGene00001786		WBGene00000065	WBGene00000665	WBGene00000149	WBGene00000218	WBGene00002011	WBGene00000785	WBGene00001942	WBGene00000609	WBGene00004453	WBGene00000657	WBGene00000988	WBGene00002018	WBGene00000081	WBGene00001786
up	1200	1779	139	520	927	150	118		WBGene00000083	WBGene00001854		WBGene00000066	WBGene00000670	WBGene00000169	WBGene00000219	WBGene00002110	WBGene00001158	WBGene00002064	WBGene00000656	WBGene00004456	WBGene00000698	WBGene00000989	WBGene00002026	WBGene00000083	WBGene00001854
down	285	184	205	110	208	113	97		WBGene00000100	WBGene00001898		WBGene00000081	WBGene00000681	WBGene00000170	WBGene00000277	WBGene00003079	WBGene00001263	WBGene00002260	WBGene00000673	WBGene00004490	WBGene00000703	WBGene00001395	WBGene00003378	WBGene00000100	WBGene00001898
									WBGene00000103	WBGene00001934		WBGene00000083	WBGene00000699	WBGene00000212	WBGene00000370	WBGene00003169	WBGene00001387	WBGene00003216	WBGene00000677	WBGene00004496	WBGene00000712	WBGene00001398	WBGene00003473	WBGene00000103	WBGene00001934
									WBGene00000107	WBGene00001942		WBGene00000088	WBGene00000717	WBGene00000214	WBGene00000403	WBGene00003474	WBGene00001397	WBGene00003784	WBGene00000698	WBGene00004497	WBGene00000722	WBGene00001479	WBGene00003511	WBGene00000107	WBGene00001942
									WBGene00000109	WBGene00001976		WBGene00000100	WBGene00000720	WBGene00000215	WBGene00000503	WBGene00003751	WBGene00002021	WBGene00003803	WBGene00000703	WBGene00004498	WBGene00000752	WBGene00001523	WBGene00003616	WBGene00000109	WBGene00001976
									WBGene00000114	WBGene00001977		WBGene00000105	WBGene00000722	WBGene00000216	WBGene00000522	WBGene00003758	WBGene00002058	WBGene00003865	WBGene00000713	WBGene00004813	WBGene00000776	WBGene00001578	WBGene00003620	WBGene00000114	WBGene00001977
									WBGene00000115	WBGene00002021		WBGene00000111	WBGene00000739	WBGene00000218	WBGene00000534	WBGene00003762	WBGene00002118	WBGene00004002	WBGene00000715	WBGene00004814	WBGene00000782	WBGene00001763	WBGene00003695	WBGene00000115	WBGene00002021
									WBGene00000118	WBGene00002064		WBGene00000118	WBGene00000740	WBGene00000219	WBGene00000554	WBGene00003765	WBGene00002280	WBGene00004086	WBGene00000732	WBGene00004816	WBGene00000988	WBGene00001772	WBGene00004002	WBGene00000118	WBGene00002064
									WBGene00000136	WBGene00002196		WBGene00000149	WBGene00000781	WBGene00000224	WBGene00000558	WBGene00003771	WBGene00002348	WBGene00004239	WBGene00000733	WBGene00004819	WBGene00000989	WBGene00002016	WBGene00004567	WBGene00000136	WBGene00002196
									WBGene00000149	WBGene00002260		WBGene00000150	WBGene00000784	WBGene00000228	WBGene00000593	WBGene00004451	WBGene00003093	WBGene00004241	WBGene00000751	WBGene00004821	WBGene00001399	WBGene00002018	WBGene00004818	WBGene00000149	WBGene00002260
									WBGene00000169	WBGene00003079		WBGene00000169	WBGene00000785	WBGene00000277	WBGene00000612	WBGene00004452	WBGene00003450	WBGene00004246	WBGene00000752	WBGene00006726	WBGene00001674	WBGene00002024	WBGene00006925	WBGene00000169	WBGene00003079
									WBGene00000175	WBGene00003080		WBGene00000170	WBGene00000928	WBGene00000281	WBGene00000613	WBGene00004453	WBGene00003469	WBGene00004422	WBGene00000788	WBGene00006925	WBGene00001713	WBGene00002026	WBGene00006927	WBGene00000175	WBGene00003080
									WBGene00000207	WBGene00003474		WBGene00000178	WBGene00001006	WBGene00000298	WBGene00000614	WBGene00004456	WBGene00003514	WBGene00004453	WBGene00000988	WBGene00006927	WBGene00001752	WBGene00003511	WBGene00007331	WBGene00000207	WBGene00003474
									WBGene00000212	WBGene00003784		WBGene00000212	WBGene00001064	WBGene00000403	WBGene00000617	WBGene00004490	WBGene00004058	WBGene00004456	WBGene00001692	WBGene00007097	WBGene00001772	WBGene00003616	WBGene00007365	WBGene00000212	WBGene00003784
									WBGene00000213	WBGene00003995		WBGene00000213	WBGene00001065	WBGene00000443	WBGene00000620	WBGene00004496	WBGene00004130	WBGene00004497	WBGene00001694	WBGene00007299	WBGene00001774	WBGene00003695	WBGene00007553	WBGene00000213	WBGene00003995
									WBGene00000216	WBGene00004002		WBGene00000214	WBGene00001066	WBGene00000539	WBGene00000625	WBGene00004497	WBGene00004987	WBGene00004498	WBGene00001772	WBGene00007440	WBGene00002016	WBGene00003828	WBGene00007890	WBGene00000216	WBGene00004002
									WBGene00000217	WBGene00004239		WBGene00000215	WBGene00001067	WBGene00000603	WBGene00000627	WBGene00004498	WBGene00004989	WBGene00004813	WBGene00001786	WBGene00007867	WBGene00002018	WBGene00003970	WBGene00007947	WBGene00000217	WBGene00004239
									WBGene00000218	WBGene00004246		WBGene00000216	WBGene00001069	WBGene00000606	WBGene00000628	WBGene00006404	WBGene00004999	WBGene00004814	WBGene00002021	WBGene00007873	WBGene00002026	WBGene00004002	WBGene00007957	WBGene00000218	WBGene00004246
									WBGene00000221	WBGene00004439		WBGene00000218	WBGene00001070	WBGene00000615	WBGene00000650	WBGene00006573	WBGene00006044	WBGene00004815	WBGene00003511	WBGene00007875	WBGene00002055	WBGene00004025	WBGene00008233	WBGene00000221	WBGene00004439
									WBGene00000224	WBGene00004448		WBGene00000219	WBGene00001071	WBGene00000616	WBGene00000652	WBGene00006585	WBGene00006404	WBGene00004816	WBGene00003828	WBGene00008132	WBGene00003410	WBGene00004222	WBGene00008677	WBGene00000224	WBGene00004448
									WBGene00000228	WBGene00004451		WBGene00000221	WBGene00001074	WBGene00000618	WBGene00000659	WBGene00006789	WBGene00006416	WBGene00004819	WBGene00003860	WBGene00008358	WBGene00003511	WBGene00004622	WBGene00008803	WBGene00000228	WBGene00004451
									WBGene00000240	WBGene00004452		WBGene00000224	WBGene00001075	WBGene00000653	WBGene00000660	WBGene00007136	WBGene00006754	WBGene00004920	WBGene00003956	WBGene00008360	WBGene00003539	WBGene00004677	WBGene00008922	WBGene00000240	WBGene00004452
									WBGene00000245	WBGene00004453		WBGene00000228	WBGene00001458	WBGene00000657	WBGene00000666	WBGene00007282	WBGene00006759	WBGene00005002	WBGene00004002	WBGene00008394	WBGene00003616	WBGene00004728	WBGene00008925	WBGene00000245	WBGene00004453
									WBGene00000251	WBGene00004456		WBGene00000237	WBGene00001500	WBGene00000665	WBGene00000670	WBGene00007283	WBGene00006789	WBGene00006567	WBGene00004062	WBGene00008492	WBGene00003704	WBGene00004932	WBGene00008944	WBGene00000251	WBGene00004456
									WBGene00000252	WBGene00004490		WBGene00000238	WBGene00001564	WBGene00000672	WBGene00000671	WBGene00007449	WBGene00007097	WBGene00006573	WBGene00004813	WBGene00008577	WBGene00003813	WBGene00004993	WBGene00009142	WBGene00000252	WBGene00004490
									WBGene00000256	WBGene00004496		WBGene00000251	WBGene00001699	WBGene00000681	WBGene00000675	WBGene00007507	WBGene00007112	WBGene00006619	WBGene00004814	WBGene00008844	WBGene00003877	WBGene00005003	WBGene00009221	WBGene00000256	WBGene00004496
									WBGene00000273	WBGene00004497		WBGene00000252	WBGene00001716	WBGene00000699	WBGene00000676	WBGene00007605	WBGene00007362	WBGene00006925	WBGene00004815	WBGene00008891	WBGene00004002	WBGene00006760	WBGene00009628	WBGene00000273	WBGene00004497
									WBGene00000282	WBGene00004498		WBGene00000256	WBGene00001725	WBGene00000711	WBGene00000707	WBGene00008356	WBGene00007384	WBGene00006927	WBGene00004816	WBGene00009069	WBGene00004020	WBGene00006779	WBGene00009638	WBGene00000282	WBGene00004498
									WBGene00000298	WBGene00004813		WBGene00000273	WBGene00001852	WBGene00000712	WBGene00000710	WBGene00008357	WBGene00007605	WBGene00007097	WBGene00004819	WBGene00009429	WBGene00004062	WBGene00006925	WBGene00009723	WBGene00000298	WBGene00004813
									WBGene00000370	WBGene00004814		WBGene00000277	WBGene00002016	WBGene00000717	WBGene00000714	WBGene00008358	WBGene00007733	WBGene00007221	WBGene00006408	WBGene00009430	WBGene00004567	WBGene00006927	WBGene00009724	WBGene00000370	WBGene00004814
									WBGene00000373	WBGene00004815		WBGene00000281	WBGene00002018	WBGene00000720	WBGene00000718	WBGene00008390	WBGene00008167	WBGene00007290	WBGene00006925	WBGene00009431	WBGene00004728	WBGene00007331	WBGene00009729	WBGene00000373	WBGene00004815
									WBGene00000535	WBGene00004816		WBGene00000286	WBGene00002055	WBGene00000722	WBGene00000720	WBGene00008575	WBGene00008199	WBGene00007299	WBGene00006927	WBGene00009432	WBGene00004818	WBGene00007365	WBGene00009785	WBGene00000535	WBGene00004816
									WBGene00000594	WBGene00004819		WBGene00000294	WBGene00002102	WBGene00000739	WBGene00000723	WBGene00008777	WBGene00008220	WBGene00007332	WBGene00007097	WBGene00009662	WBGene00005002	WBGene00007553	WBGene00009898	WBGene00000594	WBGene00004819
									WBGene00000596	WBGene00004920		WBGene00000370	WBGene00002259	WBGene00000740	WBGene00000729	WBGene00008841	WBGene00008390	WBGene00007709	WBGene00007153	WBGene00010041	WBGene00005643	WBGene00007890	WBGene00010124	WBGene00000596	WBGene00004920
									WBGene00000601	WBGene00005552		WBGene00000403	WBGene00002263	WBGene00000781	WBGene00000731	WBGene00009069	WBGene00008621	WBGene00007766	WBGene00007299	WBGene00010064	WBGene00006351	WBGene00008621	WBGene00010277	WBGene00000601	WBGene00005552
									WBGene00000602	WBGene00005655		WBGene00000414	WBGene00003096	WBGene00000783	WBGene00000735	WBGene00009097	WBGene00008741	WBGene00007867	WBGene00007368	WBGene00010123	WBGene00006925	WBGene00008803	WBGene00010456	WBGene00000602	WBGene00005655
									WBGene00000603	WBGene00006567		WBGene00000443	WBGene00003171	WBGene00000784	WBGene00000738	WBGene00009383	WBGene00009192	WBGene00007873	WBGene00007384	WBGene00010124	WBGene00006927	WBGene00008925	WBGene00010681	WBGene00000603	WBGene00006567
									WBGene00000606	WBGene00006573		WBGene00000512	WBGene00003175	WBGene00000785	WBGene00000740	WBGene00009493	WBGene00009308	WBGene00007875	WBGene00007516	WBGene00010605	WBGene00006929	WBGene00009142	WBGene00010740	WBGene00000606	WBGene00006573
									WBGene00000608	WBGene00006726		WBGene00000516	WBGene00003178	WBGene00000830	WBGene00000741	WBGene00009621	WBGene00009347	WBGene00008132	WBGene00007758	WBGene00010658	WBGene00007221	WBGene00009221	WBGene00010759	WBGene00000608	WBGene00006726
									WBGene00000609	WBGene00006930		WBGene00000535	WBGene00003473	WBGene00000831	WBGene00000742	WBGene00009624	WBGene00009383	WBGene00008440	WBGene00007867	WBGene00010745	WBGene00007330	WBGene00009677	WBGene00010790	WBGene00000609	WBGene00006930
									WBGene00000611	WBGene00007097		WBGene00000541	WBGene00004174	WBGene00000928	WBGene00000743	WBGene00009634	WBGene00009393	WBGene00008492	WBGene00007873	WBGene00010822	WBGene00007331	WBGene00009724	WBGene00010877	WBGene00000611	WBGene00007097
									WBGene00000613	WBGene00007136		WBGene00000545	WBGene00004300	WBGene00000942	WBGene00000749	WBGene00009637	WBGene00009457	WBGene00008537	WBGene00007875	WBGene00010899	WBGene00007553	WBGene00009729	WBGene00010879	WBGene00000613	WBGene00007136
									WBGene00000615	WBGene00007196		WBGene00000554	WBGene00004397	WBGene00000977	WBGene00000753	WBGene00009638	WBGene00009493	WBGene00008577	WBGene00008032	WBGene00010953	WBGene00007890	WBGene00009773	WBGene00011462	WBGene00000615	WBGene00007196
									WBGene00000616	WBGene00007225		WBGene00000557	WBGene00004398	WBGene00000981	WBGene00000756	WBGene00009640	WBGene00009526	WBGene00008789	WBGene00008132	WBGene00010989	WBGene00007947	WBGene00009785	WBGene00011979	WBGene00000616	WBGene00007225
									WBGene00000618	WBGene00007299		WBGene00000558	WBGene00004567	WBGene00000991	WBGene00000758	WBGene00009957	WBGene00009706	WBGene00008823	WBGene00008194	WBGene00011558	WBGene00008032	WBGene00009877	WBGene00012216	WBGene00000618	WBGene00007299
									WBGene00000625	WBGene00007332		WBGene00000594	WBGene00004987	WBGene00001006	WBGene00000768	WBGene00010041	WBGene00009877	WBGene00008959	WBGene00008199	WBGene00011599	WBGene00008205	WBGene00010050	WBGene00012324	WBGene00000625	WBGene00007332
									WBGene00000626	WBGene00007368		WBGene00000596	WBGene00004989	WBGene00001064	WBGene00000781	WBGene00010124	WBGene00009957	WBGene00009069	WBGene00008229	WBGene00012101	WBGene00008233	WBGene00010062	WBGene00012813	WBGene00000626	WBGene00007368
									WBGene00000636	WBGene00007419		WBGene00000601	WBGene00005016	WBGene00001065	WBGene00000783	WBGene00010196	WBGene00009983	WBGene00009179	WBGene00008393	WBGene00012231	WBGene00008354	WBGene00010238	WBGene00012880	WBGene00000636	WBGene00007419
									WBGene00000638	WBGene00007449		WBGene00000602	WBGene00005017	WBGene00001066	WBGene00000784	WBGene00010216	WBGene00010062	WBGene00009429	WBGene00008492	WBGene00012880	WBGene00008538	WBGene00010470	WBGene00012988	WBGene00000638	WBGene00007449
									WBGene00000639	WBGene00007758		WBGene00000603	WBGene00005018	WBGene00001067	WBGene00000785	WBGene00010528	WBGene00010091	WBGene00009430	WBGene00008577	WBGene00013297	WBGene00008560	WBGene00010681	WBGene00013499	WBGene00000639	WBGene00007758
									WBGene00000641	WBGene00007766		WBGene00000606	WBGene00006366	WBGene00001068	WBGene00000822	WBGene00010597	WBGene00010485	WBGene00009431	WBGene00008621	WBGene00013699	WBGene00008565	WBGene00010759	WBGene00013866	WBGene00000641	WBGene00007766
									WBGene00000647	WBGene00007867		WBGene00000611	WBGene00006584	WBGene00001069	WBGene00000830	WBGene00010633	WBGene00010658	WBGene00009432	WBGene00008707	WBGene00013847	WBGene00008577	WBGene00010769	WBGene00013947	WBGene00000647	WBGene00007867
									WBGene00000649	WBGene00007873		WBGene00000615	WBGene00006650	WBGene00001070	WBGene00000831	WBGene00010658	WBGene00011968	WBGene00009588	WBGene00008891	WBGene00013931	WBGene00008694	WBGene00010790	WBGene00014206	WBGene00000649	WBGene00007873
									WBGene00000652	WBGene00007875		WBGene00000616	WBGene00006651	WBGene00001071	WBGene00000851	WBGene00010659	WBGene00012087	WBGene00009659	WBGene00009008	WBGene00013984	WBGene00008774	WBGene00010877	WBGene00014300	WBGene00000652	WBGene00007875
									WBGene00000653	WBGene00008132		WBGene00000618	WBGene00006947	WBGene00001074	WBGene00000878	WBGene00010740	WBGene00012134	WBGene00009662	WBGene00009069	WBGene00014046	WBGene00008925	WBGene00011112	WBGene00014836	WBGene00000653	WBGene00008132
									WBGene00000656	WBGene00008194		WBGene00000625	WBGene00006956	WBGene00001075	WBGene00000932	WBGene00010953	WBGene00012680	WBGene00010000	WBGene00009156	WBGene00014138	WBGene00008936	WBGene00011362	WBGene00015172	WBGene00000656	WBGene00008194
									WBGene00000657	WBGene00008199		WBGene00000626	WBGene00007112	WBGene00001076	WBGene00000942	WBGene00011056	WBGene00012781	WBGene00010036	WBGene00009393	WBGene00015205	WBGene00009008	WBGene00011462	WBGene00015623	WBGene00000657	WBGene00008199
									WBGene00000663	WBGene00008356		WBGene00000636	WBGene00007283	WBGene00001099	WBGene00000983	WBGene00011244	WBGene00012947	WBGene00010064	WBGene00009394	WBGene00015216	WBGene00009048	WBGene00012085	WBGene00015887	WBGene00000663	WBGene00008356
									WBGene00000665	WBGene00008358		WBGene00000638	WBGene00007460	WBGene00001113	WBGene00001006	WBGene00011289	WBGene00013037	WBGene00010123	WBGene00009429	WBGene00015449	WBGene00009057	WBGene00012216	WBGene00015894	WBGene00000665	WBGene00008358
									WBGene00000666	WBGene00008359		WBGene00000639	WBGene00008167	WBGene00001156	WBGene00001075	WBGene00011474	WBGene00013290	WBGene00010124	WBGene00009430	WBGene00015598	WBGene00009142	WBGene00012324	WBGene00016119	WBGene00000666	WBGene00008359
									WBGene00000671	WBGene00008360		WBGene00000641	WBGene00008215	WBGene00001158	WBGene00001076	WBGene00011558	WBGene00013515	WBGene00010227	WBGene00009431	WBGene00015683	WBGene00009177	WBGene00012727	WBGene00016644	WBGene00000671	WBGene00008360
									WBGene00000672	WBGene00008537		WBGene00000647	WBGene00008357	WBGene00001172	WBGene00001091	WBGene00011736	WBGene00013723	WBGene00010353	WBGene00009432	WBGene00015746	WBGene00009434	WBGene00012813	WBGene00016658	WBGene00000672	WBGene00008537
									WBGene00000673	WBGene00008621		WBGene00000650	WBGene00008390	WBGene00001189	WBGene00001113	WBGene00012123	WBGene00013858	WBGene00010450	WBGene00009434	WBGene00015759	WBGene00009628	WBGene00012988	WBGene00016874	WBGene00000673	WBGene00008621
									WBGene00000677	WBGene00008789		WBGene00000652	WBGene00008607	WBGene00001196	WBGene00001158	WBGene00012213	WBGene00013900	WBGene00010492	WBGene00009626	WBGene00015965	WBGene00009706	WBGene00013477	WBGene00016970	WBGene00000677	WBGene00008789
									WBGene00000678	WBGene00008844		WBGene00000653	WBGene00008851	WBGene00001208	WBGene00001172	WBGene00012557	WBGene00014046	WBGene00010542	WBGene00009787	WBGene00016577	WBGene00009723	WBGene00013499	WBGene00017501	WBGene00000678	WBGene00008844
									WBGene00000680	WBGene00008891		WBGene00000656	WBGene00009215	WBGene00001240	WBGene00001189	WBGene00012585	WBGene00015050	WBGene00010555	WBGene00009877	WBGene00016769	WBGene00009729	WBGene00013866	WBGene00017563	WBGene00000680	WBGene00008891
									WBGene00000681	WBGene00008959		WBGene00000657	WBGene00009512	WBGene00001243	WBGene00001391	WBGene00012602	WBGene00015052	WBGene00010745	WBGene00009898	WBGene00016912	WBGene00009785	WBGene00014000	WBGene00017565	WBGene00000681	WBGene00008959
									WBGene00000683	WBGene00008968		WBGene00000663	WBGene00009706	WBGene00001244	WBGene00001392	WBGene00012668	WBGene00015456	WBGene00010822	WBGene00009971	WBGene00017294	WBGene00009813	WBGene00014030	WBGene00017567	WBGene00000683	WBGene00008968
									WBGene00000684	WBGene00009069		WBGene00000665	WBGene00009773	WBGene00001328	WBGene00001395	WBGene00012766	WBGene00015756	WBGene00010899	WBGene00010007	WBGene00017485	WBGene00009902	WBGene00014206	WBGene00017698	WBGene00000684	WBGene00009069
									WBGene00000692	WBGene00009156		WBGene00000666	WBGene00009895	WBGene00001390	WBGene00001444	WBGene00012781	WBGene00015913	WBGene00010989	WBGene00010041	WBGene00017567	WBGene00010050	WBGene00014300	WBGene00017756	WBGene00000692	WBGene00009156
									WBGene00000694	WBGene00009212		WBGene00000670	WBGene00009926	WBGene00001394	WBGene00001446	WBGene00012996	WBGene00015933	WBGene00011155	WBGene00010064	WBGene00017703	WBGene00010064	WBGene00014826	WBGene00017789	WBGene00000694	WBGene00009212
									WBGene00000696	WBGene00009219		WBGene00000671	WBGene00009983	WBGene00001397	WBGene00001448	WBGene00013181	WBGene00015947	WBGene00011320	WBGene00010084	WBGene00017750	WBGene00010169	WBGene00014836	WBGene00018138	WBGene00000696	WBGene00009219
									WBGene00000698	WBGene00009237		WBGene00000672	WBGene00010204	WBGene00001398	WBGene00001449	WBGene00013515	WBGene00016013	WBGene00011599	WBGene00010085	WBGene00018045	WBGene00010274	WBGene00015052	WBGene00018268	WBGene00000698	WBGene00009237
									WBGene00000699	WBGene00009393		WBGene00000673	WBGene00010238	WBGene00001430	WBGene00001450	WBGene00013867	WBGene00016204	WBGene00011741	WBGene00010116	WBGene00018643	WBGene00010277	WBGene00015172	WBGene00018465	WBGene00000699	WBGene00009393
									WBGene00000703	WBGene00009429		WBGene00000675	WBGene00010723	WBGene00001441	WBGene00001451	WBGene00014006	WBGene00016260	WBGene00012231	WBGene00010123	WBGene00018646	WBGene00010368	WBGene00015759	WBGene00018911	WBGene00000703	WBGene00009429
									WBGene00000704	WBGene00009430		WBGene00000677	WBGene00010742	WBGene00001444	WBGene00001452	WBGene00015340	WBGene00016335	WBGene00012405	WBGene00010124	WBGene00019189	WBGene00010456	WBGene00015894	WBGene00019208	WBGene00000704	WBGene00009430
									WBGene00000707	WBGene00009431		WBGene00000678	WBGene00010790	WBGene00001448	WBGene00001454	WBGene00015354	WBGene00016425	WBGene00013007	WBGene00010133	WBGene00019619	WBGene00010555	WBGene00016201	WBGene00019730	WBGene00000707	WBGene00009431
									WBGene00000710	WBGene00009432		WBGene00000680	WBGene00010904	WBGene00001458	WBGene00001455	WBGene00015392	WBGene00016670	WBGene00013297	WBGene00010135	WBGene00019630	WBGene00010661	WBGene00016274	WBGene00019963	WBGene00000710	WBGene00009432
									WBGene00000711	WBGene00009634		WBGene00000681	WBGene00010953	WBGene00001564	WBGene00001456	WBGene00015456	WBGene00016769	WBGene00013349	WBGene00010174	WBGene00019858	WBGene00010681	WBGene00016450	WBGene00020311	WBGene00000711	WBGene00009634
									WBGene00000712	WBGene00009637		WBGene00000683	WBGene00011733	WBGene00001578	WBGene00001457	WBGene00016362	WBGene00016781	WBGene00013434	WBGene00010234	WBGene00021050	WBGene00010759	WBGene00016970	WBGene00020596	WBGene00000712	WBGene00009637
									WBGene00000715	WBGene00009638		WBGene00000691	WBGene00011763	WBGene00001581	WBGene00001458	WBGene00016474	WBGene00016898	WBGene00013567	WBGene00010605	WBGene00021224	WBGene00010822	WBGene00016987	WBGene00020891	WBGene00000715	WBGene00009638
									WBGene00000717	WBGene00009640		WBGene00000692	WBGene00011800	WBGene00001620	WBGene00001459	WBGene00016658	WBGene00016912	WBGene00013604	WBGene00010613	WBGene00021263	WBGene00010833	WBGene00017563	WBGene00020947	WBGene00000717	WBGene00009640
									WBGene00000718	WBGene00009662		WBGene00000694	WBGene00011869	WBGene00001699	WBGene00001460	WBGene00016769	WBGene00017322	WBGene00013847	WBGene00010658	WBGene00021441	WBGene00010834	WBGene00017659	WBGene00021050	WBGene00000718	WBGene00009662
									WBGene00000719	WBGene00009897		WBGene00000699	WBGene00012186	WBGene00001702	WBGene00001461	WBGene00016781	WBGene00017658	WBGene00013931	WBGene00010745	WBGene00021518	WBGene00010879	WBGene00017698	WBGene00021533	WBGene00000719	WBGene00009897
									WBGene00000720	WBGene00009898		WBGene00000703	WBGene00012255	WBGene00001716	WBGene00001500	WBGene00016898	WBGene00018237	WBGene00014138	WBGene00010793	WBGene00021580	WBGene00010904	WBGene00017838	WBGene00022745	WBGene00000720	WBGene00009898
									WBGene00000722	WBGene00010041		WBGene00000704	WBGene00012256	WBGene00001725	WBGene00001572	WBGene00017128	WBGene00018303	WBGene00014224	WBGene00010822	WBGene00021582	WBGene00010928	WBGene00018268	WBGene00023069	WBGene00000722	WBGene00010041
									WBGene00000723	WBGene00010123		WBGene00000707	WBGene00012257	WBGene00001754	WBGene00001577	WBGene00017201	WBGene00018393	WBGene00014987	WBGene00010834	WBGene00022497	WBGene00011000	WBGene00018342	WBGene00045275	WBGene00000723	WBGene00010123
									WBGene00000727	WBGene00010124		WBGene00000710	WBGene00012261	WBGene00001768	WBGene00001591	WBGene00017294	WBGene00019261	WBGene00015011	WBGene00010899	WBGene00022644	WBGene00011006	WBGene00018343	WBGene00045276	WBGene00000727	WBGene00010124
									WBGene00000728	WBGene00010125		WBGene00000711	WBGene00012853	WBGene00001770	WBGene00001603	WBGene00017485	WBGene00019605	WBGene00015180	WBGene00010901	WBGene00022645	WBGene00011046	WBGene00018465	WBGene00045305	WBGene00000728	WBGene00010125
									WBGene00000729	WBGene00010196		WBGene00000712	WBGene00013080	WBGene00001774	WBGene00001729	WBGene00017498	WBGene00019744	WBGene00015205	WBGene00011112	WBGene00023068	WBGene00011300	WBGene00018986		WBGene00000729	WBGene00010196
									WBGene00000730	WBGene00010227		WBGene00000714	WBGene00013104	WBGene00001776	WBGene00001732	WBGene00017501	WBGene00019830	WBGene00015297	WBGene00011487	WBGene00044402	WBGene00011407	WBGene00019234		WBGene00000730	WBGene00010227
									WBGene00000732	WBGene00010234		WBGene00000715	WBGene00013263	WBGene00001784	WBGene00001734	WBGene00017506	WBGene00019895	WBGene00015449	WBGene00011856	WBGene00044412	WBGene00011642	WBGene00019780		WBGene00000732	WBGene00010234
									WBGene00000733	WBGene00010450		WBGene00000716	WBGene00013352	WBGene00001794	WBGene00001753	WBGene00017613	WBGene00019914	WBGene00015598	WBGene00012018	WBGene00044469	WBGene00011694	WBGene00020007		WBGene00000733	WBGene00010450
									WBGene00000734	WBGene00010542		WBGene00000717	WBGene00014006	WBGene00001795	WBGene00001754	WBGene00017621	WBGene00020128	WBGene00015623	WBGene00012101	WBGene00044492	WBGene00011803	WBGene00020596		WBGene00000734	WBGene00010542
									WBGene00000735	WBGene00010605		WBGene00000718	WBGene00014183	WBGene00001814	WBGene00001763	WBGene00017658	WBGene00020662	WBGene00015698	WBGene00012216	WBGene00045265	WBGene00011932	WBGene00020674		WBGene00000735	WBGene00010605
									WBGene00000739	WBGene00010658		WBGene00000719	WBGene00015339	WBGene00001828	WBGene00001768	WBGene00017660	WBGene00020672	WBGene00015746	WBGene00012782	WBGene00045275	WBGene00012007	WBGene00020865		WBGene00000739	WBGene00010658
									WBGene00000740	WBGene00010745		WBGene00000720	WBGene00015340	WBGene00001843	WBGene00001852	WBGene00017691	WBGene00020840	WBGene00015759	WBGene00012880	WBGene00045399	WBGene00012149	WBGene00020891		WBGene00000740	WBGene00010745
									WBGene00000741	WBGene00010783		WBGene00000722	WBGene00015355	WBGene00001945	WBGene00001854	WBGene00017726	WBGene00020905	WBGene00015903	WBGene00013007	WBGene00045416	WBGene00012324	WBGene00021050		WBGene00000741	WBGene00010783
									WBGene00000742	WBGene00010822		WBGene00000723	WBGene00016052	WBGene00001993	WBGene00001898	WBGene00017982	WBGene00020954	WBGene00015912	WBGene00013297	WBGene00050914	WBGene00012330	WBGene00021183		WBGene00000742	WBGene00010822
									WBGene00000743	WBGene00010872		WBGene00000727	WBGene00016422	WBGene00002011	WBGene00002011	WBGene00018303	WBGene00020990	WBGene00015965	WBGene00013391	WBGene00185048	WBGene00012428	WBGene00021487		WBGene00000743	WBGene00010872
									WBGene00000748	WBGene00010899		WBGene00000728	WBGene00016845	WBGene00002016	WBGene00002021	WBGene00018340	WBGene00021113	WBGene00015976	WBGene00013392	WBGene00194713	WBGene00012538	WBGene00021533		WBGene00000748	WBGene00010899
									WBGene00000749	WBGene00010901		WBGene00000729	WBGene00017418	WBGene00002048	WBGene00002023	WBGene00018523	WBGene00021160	WBGene00016178	WBGene00013489	WBGene00206386	WBGene00012608	WBGene00022887		WBGene00000749	WBGene00010901
									WBGene00000753	WBGene00010935		WBGene00000730	WBGene00017498	WBGene00002052	WBGene00002048	WBGene00018702	WBGene00021335	WBGene00016230	WBGene00013654		WBGene00012716	WBGene00045276		WBGene00000753	WBGene00010935
									WBGene00000754	WBGene00010953		WBGene00000732	WBGene00017501	WBGene00002053	WBGene00002058	WBGene00018724	WBGene00021503	WBGene00016577	WBGene00013847		WBGene00012727	WBGene00045305		WBGene00000754	WBGene00010953
									WBGene00000757	WBGene00010989		WBGene00000733	WBGene00017678	WBGene00002054	WBGene00002100	WBGene00018729	WBGene00021518	WBGene00016741	WBGene00013931		WBGene00012878	WBGene00194908		WBGene00000757	WBGene00010989
									WBGene00000768	WBGene00011012		WBGene00000734	WBGene00017691	WBGene00002055	WBGene00002118	WBGene00018955	WBGene00022490	WBGene00016799	WBGene00013986		WBGene00012909			WBGene00000768	WBGene00011012
									WBGene00000775	WBGene00011056		WBGene00000735	WBGene00018297	WBGene00002057	WBGene00002186	WBGene00019016	WBGene00022644	WBGene00016823	WBGene00014046		WBGene00012988			WBGene00000775	WBGene00011056
									WBGene00000779	WBGene00011155		WBGene00000738	WBGene00018602	WBGene00002067	WBGene00002188	WBGene00019046	WBGene00043062	WBGene00016824	WBGene00014138		WBGene00013007			WBGene00000779	WBGene00011155
									WBGene00000781	WBGene00011319		WBGene00000739	WBGene00018729	WBGene00002090	WBGene00002274	WBGene00019160	WBGene00044109	WBGene00016912	WBGene00014253		WBGene00013435			WBGene00000781	WBGene00011319
									WBGene00000782	WBGene00011475		WBGene00000740	WBGene00018730	WBGene00002127	WBGene00002348	WBGene00019178	WBGene00044488	WBGene00017294	WBGene00014826		WBGene00013499			WBGene00000782	WBGene00011475
									WBGene00000784	WBGene00011558		WBGene00000741	WBGene00018731	WBGene00002134	WBGene00003019	WBGene00019179		WBGene00017329	WBGene00015052		WBGene00013654			WBGene00000784	WBGene00011558
									WBGene00000789	WBGene00011599		WBGene00000742	WBGene00018737	WBGene00002135	WBGene00003092	WBGene00019472		WBGene00017355	WBGene00015112		WBGene00013866			WBGene00000789	WBGene00011599
									WBGene00000822	WBGene00011668		WBGene00000743	WBGene00018969	WBGene00002187	WBGene00003093	WBGene00019744		WBGene00017402	WBGene00015167		WBGene00013946			WBGene00000822	WBGene00011668
									WBGene00000829	WBGene00011672		WBGene00000748	WBGene00019097	WBGene00002247	WBGene00003096	WBGene00019818		WBGene00017413	WBGene00015172		WBGene00013947			WBGene00000829	WBGene00011672
									WBGene00000830	WBGene00011856		WBGene00000749	WBGene00019272	WBGene00002257	WBGene00003097	WBGene00019830		WBGene00017460	WBGene00015216		WBGene00013973			WBGene00000830	WBGene00011856
									WBGene00000831	WBGene00012123		WBGene00000753	WBGene00019495	WBGene00002259	WBGene00003402	WBGene00019975		WBGene00017532	WBGene00015280		WBGene00013996			WBGene00000831	WBGene00012123
									WBGene00000878	WBGene00012179		WBGene00000757	WBGene00020561	WBGene00002266	WBGene00003424	WBGene00020128		WBGene00017703	WBGene00015449		WBGene00014030			WBGene00000878	WBGene00012179
									WBGene00000882	WBGene00012187		WBGene00000768	WBGene00021095	WBGene00002271	WBGene00003426	WBGene00020374		WBGene00017712	WBGene00015514		WBGene00014092			WBGene00000882	WBGene00012187
									WBGene00000928	WBGene00012201		WBGene00000779	WBGene00021160	WBGene00002348	WBGene00003429	WBGene00020386		WBGene00017750	WBGene00015598		WBGene00014206			WBGene00000928	WBGene00012201
									WBGene00000929	WBGene00012213		WBGene00000781	WBGene00021625	WBGene00002915	WBGene00003431	WBGene00020715		WBGene00017756	WBGene00015713		WBGene00014244			WBGene00000929	WBGene00012213
									WBGene00000930	WBGene00012231		WBGene00000783	WBGene00021731	WBGene00003003	WBGene00003432	WBGene00020736		WBGene00017843	WBGene00015759		WBGene00014667			WBGene00000930	WBGene00012231
									WBGene00000942	WBGene00012405		WBGene00000784	WBGene00021898	WBGene00003093	WBGene00003434	WBGene00020862		WBGene00018045	WBGene00015780		WBGene00015011			WBGene00000942	WBGene00012405
									WBGene00000963	WBGene00012557		WBGene00000785	WBGene00022410	WBGene00003096	WBGene00003435	WBGene00020937		WBGene00018366	WBGene00015894		WBGene00015064			WBGene00000963	WBGene00012557
									WBGene00000966	WBGene00012592		WBGene00000789	WBGene00022642	WBGene00003097	WBGene00003438	WBGene00021136		WBGene00018564	WBGene00015933		WBGene00015141			WBGene00000966	WBGene00012592
									WBGene00000967	WBGene00013081		WBGene00000822	WBGene00022679	WBGene00003169	WBGene00003442	WBGene00021263		WBGene00018643	WBGene00015965		WBGene00015172			WBGene00000967	WBGene00013081
									WBGene00000973	WBGene00013161		WBGene00000830	WBGene00044109	WBGene00003171	WBGene00003443	WBGene00021441		WBGene00018806	WBGene00016004		WBGene00015449			WBGene00000973	WBGene00013161
									WBGene00000981	WBGene00013200		WBGene00000831	WBGene00044206	WBGene00003175	WBGene00003444	WBGene00021731		WBGene00018808	WBGene00016061		WBGene00015464			WBGene00000981	WBGene00013200
									WBGene00000983	WBGene00013334		WBGene00000882	WBGene00044998	WBGene00003178	WBGene00003446	WBGene00021779		WBGene00018813	WBGene00016424		WBGene00015623			WBGene00000983	WBGene00013334
									WBGene00000984	WBGene00013349		WBGene00000901	WBGene00045457	WBGene00003242	WBGene00003448	WBGene00022245		WBGene00018911	WBGene00016425		WBGene00015759			WBGene00000984	WBGene00013349
									WBGene00000989	WBGene00013391		WBGene00000908	WBGene00206464	WBGene00003411	WBGene00003449	WBGene00022354		WBGene00019189	WBGene00016577		WBGene00015802			WBGene00000989	WBGene00013391
									WBGene00000991	WBGene00013393		WBGene00000910	WBGene00206522	WBGene00003432	WBGene00003450	WBGene00022597		WBGene00019630	WBGene00016658		WBGene00015887			WBGene00000991	WBGene00013393
									WBGene00000993	WBGene00013394		WBGene00000928		WBGene00003435	WBGene00003452	WBGene00022754		WBGene00019858	WBGene00016912		WBGene00015894			WBGene00000993	WBGene00013394
									WBGene00001000	WBGene00013434		WBGene00000929		WBGene00003467	WBGene00003457	WBGene00022783		WBGene00019905	WBGene00017329		WBGene00015896			WBGene00001000	WBGene00013434
									WBGene00001042	WBGene00013567		WBGene00000942		WBGene00003497	WBGene00003458	WBGene00023068		WBGene00020035	WBGene00017436		WBGene00015965			WBGene00001042	WBGene00013567
									WBGene00001064	WBGene00013604		WBGene00000959		WBGene00003514	WBGene00003463	WBGene00023477		WBGene00020193	WBGene00017541		WBGene00016061			WBGene00001064	WBGene00013604
									WBGene00001066	WBGene00013674		WBGene00000963		WBGene00003515	WBGene00003464	WBGene00044206		WBGene00020433	WBGene00017567		WBGene00016103			WBGene00001066	WBGene00013674
									WBGene00001067	WBGene00013699		WBGene00000964		WBGene00003522	WBGene00003465	WBGene00044339		WBGene00021050	WBGene00017591		WBGene00016119			WBGene00001067	WBGene00013699
									WBGene00001069	WBGene00013847		WBGene00000968		WBGene00003564	WBGene00003466	WBGene00044746		WBGene00021063	WBGene00017703		WBGene00016274			WBGene00001069	WBGene00013847
									WBGene00001070	WBGene00013867		WBGene00000969		WBGene00003566	WBGene00003467	WBGene00077543		WBGene00021153	WBGene00017717		WBGene00016303			WBGene00001070	WBGene00013867
									WBGene00001071	WBGene00013931		WBGene00000973		WBGene00003567	WBGene00003468	WBGene00077764		WBGene00021200	WBGene00017756		WBGene00016431			WBGene00001071	WBGene00013931
									WBGene00001074	WBGene00013984		WBGene00000977		WBGene00003590	WBGene00003469	WBGene00189949		WBGene00021224	WBGene00017780		WBGene00016523			WBGene00001074	WBGene00013984
									WBGene00001091	WBGene00014046		WBGene00000981		WBGene00003607	WBGene00003470	WBGene00206464		WBGene00021263	WBGene00017892		WBGene00016641			WBGene00001091	WBGene00014046
									WBGene00001113	WBGene00014138		WBGene00000983		WBGene00003618	WBGene00003473			WBGene00021440	WBGene00018045		WBGene00016644			WBGene00001113	WBGene00014138
									WBGene00001132	WBGene00014224		WBGene00000984		WBGene00003625	WBGene00003474			WBGene00021441	WBGene00018138		WBGene00016664			WBGene00001132	WBGene00014224
									WBGene00001156	WBGene00014987		WBGene00000991		WBGene00003628	WBGene00003514			WBGene00021475	WBGene00018237		WBGene00016874			WBGene00001156	WBGene00014987
									WBGene00001239	WBGene00015011		WBGene00001000		WBGene00003704	WBGene00003515			WBGene00021503	WBGene00018342		WBGene00017262			WBGene00001239	WBGene00015011
									WBGene00001240	WBGene00015022		WBGene00001006		WBGene00003730	WBGene00003530			WBGene00021518	WBGene00018643		WBGene00017301			WBGene00001240	WBGene00015022
									WBGene00001243	WBGene00015025		WBGene00001008		WBGene00003746	WBGene00003564			WBGene00021580	WBGene00018646		WBGene00017329			WBGene00001243	WBGene00015025
									WBGene00001244	WBGene00015037		WBGene00001042		WBGene00003773	WBGene00003567			WBGene00021582	WBGene00018823		WBGene00017336			WBGene00001244	WBGene00015037
									WBGene00001263	WBGene00015161		WBGene00001064		WBGene00003877	WBGene00003588			WBGene00021730	WBGene00018951		WBGene00017436			WBGene00001263	WBGene00015161
									WBGene00001387	WBGene00015205		WBGene00001065		WBGene00003929	WBGene00003589			WBGene00021785	WBGene00018984		WBGene00017537			WBGene00001387	WBGene00015205
									WBGene00001391	WBGene00015216		WBGene00001066		WBGene00003941	WBGene00003689			WBGene00021853	WBGene00019189		WBGene00017565			WBGene00001391	WBGene00015216
									WBGene00001395	WBGene00015327		WBGene00001067		WBGene00003963	WBGene00003739			WBGene00022257	WBGene00019261		WBGene00017658			WBGene00001395	WBGene00015327
									WBGene00001397	WBGene00015392		WBGene00001068		WBGene00004020	WBGene00003741			WBGene00022452	WBGene00019619		WBGene00017730			WBGene00001397	WBGene00015392
									WBGene00001398	WBGene00015403		WBGene00001069		WBGene00004025	WBGene00003744			WBGene00022644	WBGene00019858		WBGene00017756			WBGene00001398	WBGene00015403
									WBGene00001404	WBGene00015598		WBGene00001070		WBGene00004058	WBGene00003746			WBGene00022669	WBGene00019914		WBGene00017789			WBGene00001404	WBGene00015598
									WBGene00001428	WBGene00015610		WBGene00001071		WBGene00004096	WBGene00003747			WBGene00022783	WBGene00019957		WBGene00017874			WBGene00001428	WBGene00015610
									WBGene00001430	WBGene00015613		WBGene00001074		WBGene00004130	WBGene00003748			WBGene00044188	WBGene00020073		WBGene00017881			WBGene00001430	WBGene00015613
									WBGene00001441	WBGene00015683		WBGene00001075		WBGene00004134	WBGene00003749			WBGene00044204	WBGene00020280		WBGene00017934			WBGene00001441	WBGene00015683
									WBGene00001453	WBGene00015698		WBGene00001076		WBGene00004219	WBGene00003750			WBGene00044329	WBGene00020891		WBGene00018045			WBGene00001453	WBGene00015698
									WBGene00001479	WBGene00015713		WBGene00001077		WBGene00004300	WBGene00003751			WBGene00044339	WBGene00021050		WBGene00018138			WBGene00001479	WBGene00015713
									WBGene00001500	WBGene00015746		WBGene00001089		WBGene00004364	WBGene00003752			WBGene00044345	WBGene00021224		WBGene00018250			WBGene00001500	WBGene00015746
									WBGene00001501	WBGene00015759		WBGene00001091		WBGene00004394	WBGene00003753			WBGene00044402	WBGene00021322		WBGene00018268			WBGene00001501	WBGene00015759
									WBGene00001523	WBGene00015903		WBGene00001099		WBGene00004397	WBGene00003755			WBGene00045192	WBGene00021325		WBGene00018808			WBGene00001523	WBGene00015903
									WBGene00001564	WBGene00015905		WBGene00001113		WBGene00004398	WBGene00003756			WBGene00045399	WBGene00021503		WBGene00018811			WBGene00001564	WBGene00015905
									WBGene00001572	WBGene00015933		WBGene00001131		WBGene00004789	WBGene00003759			WBGene00045407	WBGene00021518		WBGene00018823			WBGene00001572	WBGene00015933
									WBGene00001578	WBGene00015965		WBGene00001132		WBGene00004890	WBGene00003762			WBGene00045416	WBGene00021519		WBGene00018885			WBGene00001578	WBGene00015965
									WBGene00001603	WBGene00016004		WBGene00001145		WBGene00004924	WBGene00003764			WBGene00050914	WBGene00021543		WBGene00018911			WBGene00001603	WBGene00016004
									WBGene00001604	WBGene00016084		WBGene00001156		WBGene00004951	WBGene00003767			WBGene00077543	WBGene00021557		WBGene00018917			WBGene00001604	WBGene00016084
									WBGene00001631	WBGene00016088		WBGene00001157		WBGene00004987	WBGene00003769			WBGene00185048	WBGene00021580		WBGene00019208			WBGene00001631	WBGene00016088
									WBGene00001633	WBGene00016230		WBGene00001158		WBGene00004988	WBGene00003771			WBGene00194713	WBGene00021582		WBGene00019495			WBGene00001633	WBGene00016230
									WBGene00001649	WBGene00016424		WBGene00001163		WBGene00004989	WBGene00003773			WBGene00206386	WBGene00022072		WBGene00019572			WBGene00001649	WBGene00016424
									WBGene00001674	WBGene00016425		WBGene00001169		WBGene00004990	WBGene00003778			WBGene00219803	WBGene00022497		WBGene00019732			WBGene00001674	WBGene00016425
									WBGene00001684	WBGene00016534		WBGene00001172		WBGene00004993	WBGene00003786			WBGene00255596	WBGene00022644		WBGene00019738			WBGene00001684	WBGene00016534
									WBGene00001685	WBGene00016577		WBGene00001177		WBGene00005001	WBGene00003860			WBGene00306001	WBGene00022645		WBGene00019819			WBGene00001685	WBGene00016577
									WBGene00001692	WBGene00016636		WBGene00001188		WBGene00005003	WBGene00003879			WBGene00306069	WBGene00022821		WBGene00019963			WBGene00001692	WBGene00016636
									WBGene00001694	WBGene00016638		WBGene00001189		WBGene00005016	WBGene00003929				WBGene00022887		WBGene00020022			WBGene00001694	WBGene00016638
									WBGene00001699	WBGene00016741		WBGene00001196		WBGene00005017	WBGene00003943				WBGene00023489		WBGene00020256			WBGene00001699	WBGene00016741
									WBGene00001702	WBGene00016769		WBGene00001208		WBGene00005018	WBGene00003956				WBGene00043062		WBGene00020258			WBGene00001702	WBGene00016769
									WBGene00001703	WBGene00016823		WBGene00001240		WBGene00006063	WBGene00003995				WBGene00044080		WBGene00020311			WBGene00001703	WBGene00016823
									WBGene00001713	WBGene00016824		WBGene00001243		WBGene00006331	WBGene00004096				WBGene00044402		WBGene00020382			WBGene00001713	WBGene00016824
									WBGene00001714	WBGene00016912		WBGene00001244		WBGene00006366	WBGene00004113				WBGene00044469		WBGene00020592			WBGene00001714	WBGene00016912
									WBGene00001716	WBGene00017201		WBGene00001250		WBGene00006404	WBGene00004119				WBGene00044488		WBGene00020674			WBGene00001716	WBGene00017201
									WBGene00001725	WBGene00017294		WBGene00001263		WBGene00006438	WBGene00004130				WBGene00044492		WBGene00020891			WBGene00001725	WBGene00017294
									WBGene00001730	WBGene00017413		WBGene00001328		WBGene00006470	WBGene00004172				WBGene00044680		WBGene00021050			WBGene00001730	WBGene00017413
									WBGene00001752	WBGene00017460		WBGene00001330		WBGene00006527	WBGene00004173				WBGene00044696		WBGene00021533			WBGene00001752	WBGene00017460
									WBGene00001753	WBGene00017583		WBGene00001345		WBGene00006583	WBGene00004174				WBGene00045261		WBGene00021709			WBGene00001753	WBGene00017583
									WBGene00001758	WBGene00017591		WBGene00001366		WBGene00006584	WBGene00004321				WBGene00045265		WBGene00021779			WBGene00001758	WBGene00017591
									WBGene00001761	WBGene00017648		WBGene00001391		WBGene00006589	WBGene00004398				WBGene00045275		WBGene00022072			WBGene00001761	WBGene00017648
									WBGene00001763	WBGene00017691		WBGene00001392		WBGene00006609	WBGene00004452				WBGene00045276		WBGene00022200			WBGene00001763	WBGene00017691
									WBGene00001768	WBGene00017703		WBGene00001394		WBGene00006636	WBGene00004453				WBGene00045305		WBGene00022201			WBGene00001768	WBGene00017703
									WBGene00001774	WBGene00017712		WBGene00001395		WBGene00006649	WBGene00004497				WBGene00045399		WBGene00022745			WBGene00001774	WBGene00017712
									WBGene00001776	WBGene00017750		WBGene00001397		WBGene00006650	WBGene00004498				WBGene00045416		WBGene00022856			WBGene00001776	WBGene00017750
									WBGene00001777	WBGene00017755		WBGene00001428		WBGene00006651	WBGene00004796				WBGene00050914		WBGene00044107			WBGene00001777	WBGene00017755
									WBGene00001784	WBGene00017892		WBGene00001429		WBGene00006741	WBGene00004827				WBGene00185048		WBGene00044402			WBGene00001784	WBGene00017892
									WBGene00001787	WBGene00018045		WBGene00001430		WBGene00006759	WBGene00004904				WBGene00194713		WBGene00045275			WBGene00001787	WBGene00018045
									WBGene00001790	WBGene00018070		WBGene00001441		WBGene00006760	WBGene00004924				WBGene00206386		WBGene00045276			WBGene00001790	WBGene00018070
									WBGene00001794	WBGene00018138		WBGene00001444		WBGene00006771	WBGene00004932						WBGene00045305			WBGene00001794	WBGene00018138
									WBGene00001814	WBGene00018164		WBGene00001445		WBGene00006787	WBGene00004965						WBGene00194713			WBGene00001814	WBGene00018164
									WBGene00001816	WBGene00018237		WBGene00001446		WBGene00006789	WBGene00004969						WBGene00219803			WBGene00001816	WBGene00018237
									WBGene00001819	WBGene00018393		WBGene00001448		WBGene00006803	WBGene00004987									WBGene00001819	WBGene00018393
									WBGene00001843	WBGene00018605		WBGene00001449		WBGene00006815	WBGene00004988									WBGene00001843	WBGene00018605
									WBGene00001851	WBGene00018643		WBGene00001450		WBGene00006886	WBGene00004989									WBGene00001851	WBGene00018643
									WBGene00001852	WBGene00018646		WBGene00001451		WBGene00006915	WBGene00004993									WBGene00001852	WBGene00018646
									WBGene00001945	WBGene00018647		WBGene00001452		WBGene00006956	WBGene00004999									WBGene00001945	WBGene00018647
									WBGene00001993	WBGene00018813		WBGene00001453		WBGene00007073	WBGene00005000									WBGene00001993	WBGene00018813
									WBGene00002012	WBGene00018823		WBGene00001454		WBGene00007103	WBGene00005003									WBGene00002012	WBGene00018823
									WBGene00002016	WBGene00018951		WBGene00001455		WBGene00007112	WBGene00005012									WBGene00002016	WBGene00018951
									WBGene00002018	WBGene00019189		WBGene00001456		WBGene00007142	WBGene00005655									WBGene00002018	WBGene00019189
									WBGene00002023	WBGene00019261		WBGene00001457		WBGene00007422	WBGene00006039									WBGene00002023	WBGene00019261
									WBGene00002026	WBGene00019479		WBGene00001458		WBGene00007460	WBGene00006044									WBGene00002026	WBGene00019479
									WBGene00002038	WBGene00019550		WBGene00001459		WBGene00007536	WBGene00006050									WBGene00002038	WBGene00019550
									WBGene00002050	WBGene00019598		WBGene00001460		WBGene00007549	WBGene00006051									WBGene00002050	WBGene00019598
									WBGene00002054	WBGene00019630		WBGene00001461		WBGene00007565	WBGene00006052									WBGene00002054	WBGene00019630
									WBGene00002055	WBGene00019738		WBGene00001462		WBGene00007599	WBGene00006053									WBGene00002055	WBGene00019738
									WBGene00002057	WBGene00019789		WBGene00001463		WBGene00007605	WBGene00006056									WBGene00002057	WBGene00019789
									WBGene00002110	WBGene00019831		WBGene00001476		WBGene00007650	WBGene00006057									WBGene00002110	WBGene00019831
									WBGene00002134	WBGene00019858		WBGene00001479		WBGene00007679	WBGene00006058									WBGene00002134	WBGene00019858
									WBGene00002200	WBGene00019914		WBGene00001489		WBGene00007685	WBGene00006063									WBGene00002200	WBGene00019914
									WBGene00002253	WBGene00019957		WBGene00001493		WBGene00007808	WBGene00006331									WBGene00002253	WBGene00019957
									WBGene00002258	WBGene00020035		WBGene00001500		WBGene00007811	WBGene00006404									WBGene00002258	WBGene00020035
									WBGene00002259	WBGene00020073		WBGene00001501		WBGene00007857	WBGene00006416									WBGene00002259	WBGene00020073
									WBGene00002262	WBGene00020205		WBGene00001523		WBGene00008042	WBGene00006449									WBGene00002262	WBGene00020205
									WBGene00002263	WBGene00020374		WBGene00001559		WBGene00008043	WBGene00006470									WBGene00002263	WBGene00020374
									WBGene00002264	WBGene00020379		WBGene00001560		WBGene00008167	WBGene00006495									WBGene00002264	WBGene00020379
									WBGene00002265	WBGene00020471		WBGene00001564		WBGene00008215	WBGene00006578									WBGene00002265	WBGene00020471
									WBGene00002267	WBGene00020579		WBGene00001570		WBGene00008220	WBGene00006583									WBGene00002267	WBGene00020579
									WBGene00002268	WBGene00020629		WBGene00001572		WBGene00008298	WBGene00006585									WBGene00002268	WBGene00020629
									WBGene00002269	WBGene00021005		WBGene00001577		WBGene00008390	WBGene00006586									WBGene00002269	WBGene00021005
									WBGene00002272	WBGene00021224		WBGene00001578		WBGene00008564	WBGene00006589									WBGene00002272	WBGene00021224
									WBGene00002280	WBGene00021263		WBGene00001604		WBGene00008572	WBGene00006602									WBGene00002280	WBGene00021263
									WBGene00002891	WBGene00021322		WBGene00001620		WBGene00008594	WBGene00006609									WBGene00002891	WBGene00021322
									WBGene00002978	WBGene00021325		WBGene00001629		WBGene00008602	WBGene00006627									WBGene00002978	WBGene00021325
									WBGene00003057	WBGene00021347		WBGene00001631		WBGene00008607	WBGene00006649									WBGene00003057	WBGene00021347
									WBGene00003090	WBGene00021441		WBGene00001633		WBGene00008621	WBGene00006650									WBGene00003090	WBGene00021441
									WBGene00003091	WBGene00021468		WBGene00001680		WBGene00008654	WBGene00006651									WBGene00003091	WBGene00021468
									WBGene00003096	WBGene00021475		WBGene00001685		WBGene00008669	WBGene00006705									WBGene00003096	WBGene00021475
									WBGene00003097	WBGene00021503		WBGene00001699		WBGene00008692	WBGene00006754									WBGene00003097	WBGene00021503
									WBGene00003163	WBGene00021518		WBGene00001702		WBGene00008741	WBGene00006759									WBGene00003163	WBGene00021518
									WBGene00003178	WBGene00021557		WBGene00001703		WBGene00008841	WBGene00006789									WBGene00003178	WBGene00021557
									WBGene00003235	WBGene00021580		WBGene00001714		WBGene00008936	WBGene00006820									WBGene00003235	WBGene00021580
									WBGene00003369	WBGene00021582		WBGene00001716		WBGene00009047	WBGene00006923									WBGene00003369	WBGene00021582
									WBGene00003370	WBGene00021785		WBGene00001725		WBGene00009048	WBGene00007036									WBGene00003370	WBGene00021785
									WBGene00003371	WBGene00021884		WBGene00001753		WBGene00009049	WBGene00007072									WBGene00003371	WBGene00021884
									WBGene00003375	WBGene00021913		WBGene00001754		WBGene00009057	WBGene00007082									WBGene00003375	WBGene00021913
									WBGene00003378	WBGene00022099		WBGene00001758		WBGene00009158	WBGene00007097									WBGene00003378	WBGene00022099
									WBGene00003424	WBGene00022261		WBGene00001768		WBGene00009192	WBGene00007103									WBGene00003424	WBGene00022261
									WBGene00003425	WBGene00022376		WBGene00001770		WBGene00009215	WBGene00007112									WBGene00003425	WBGene00022376
									WBGene00003426	WBGene00022452		WBGene00001784		WBGene00009237	WBGene00007159									WBGene00003426	WBGene00022452
									WBGene00003429	WBGene00022644		WBGene00001787		WBGene00009259	WBGene00007190									WBGene00003429	WBGene00022644
									WBGene00003431	WBGene00022645		WBGene00001790		WBGene00009342	WBGene00007219									WBGene00003431	WBGene00022645
									WBGene00003432	WBGene00022653		WBGene00001795		WBGene00009347	WBGene00007248									WBGene00003432	WBGene00022653
									WBGene00003434	WBGene00022783		WBGene00001814		WBGene00009383	WBGene00007307									WBGene00003434	WBGene00022783
									WBGene00003435	WBGene00023068		WBGene00001819		WBGene00009396	WBGene00007308									WBGene00003435	WBGene00023068
									WBGene00003438	WBGene00043062		WBGene00001824		WBGene00009493	WBGene00007320									WBGene00003438	WBGene00043062
									WBGene00003442	WBGene00044329		WBGene00001828		WBGene00009512	WBGene00007324									WBGene00003442	WBGene00044329
									WBGene00003443	WBGene00044339		WBGene00001837		WBGene00009518	WBGene00007336									WBGene00003443	WBGene00044339
									WBGene00003444	WBGene00044345		WBGene00001843		WBGene00009526	WBGene00007337									WBGene00003444	WBGene00044345
									WBGene00003446	WBGene00044402		WBGene00001851		WBGene00009595	WBGene00007340									WBGene00003446	WBGene00044402
									WBGene00003448	WBGene00044412		WBGene00001852		WBGene00009628	WBGene00007354									WBGene00003448	WBGene00044412
									WBGene00003449	WBGene00044469		WBGene00001858		WBGene00009642	WBGene00007358									WBGene00003449	WBGene00044469
									WBGene00003450	WBGene00044488		WBGene00001898		WBGene00009681	WBGene00007362									WBGene00003450	WBGene00044488
									WBGene00003452	WBGene00045394		WBGene00001945		WBGene00009706	WBGene00007384									WBGene00003452	WBGene00045394
									WBGene00003457	WBGene00045399		WBGene00001955		WBGene00009773	WBGene00007404									WBGene00003457	WBGene00045399
									WBGene00003458	WBGene00045411		WBGene00001993		WBGene00009813	WBGene00007414									WBGene00003458	WBGene00045411
									WBGene00003463	WBGene00045416		WBGene00002007		WBGene00009877	WBGene00007440									WBGene00003463	WBGene00045416
									WBGene00003464	WBGene00045457		WBGene00002011		WBGene00009895	WBGene00007454									WBGene00003464	WBGene00045457
									WBGene00003465	WBGene00077543		WBGene00002016		WBGene00009899	WBGene00007460									WBGene00003465	WBGene00077543
									WBGene00003466	WBGene00185048		WBGene00002018		WBGene00009926	WBGene00007565									WBGene00003466	WBGene00185048
									WBGene00003467	WBGene00189949		WBGene00002023		WBGene00009957	WBGene00007584									WBGene00003467	WBGene00189949
									WBGene00003468	WBGene00194713		WBGene00002024		WBGene00009973	WBGene00007601									WBGene00003468	WBGene00194713
									WBGene00003469	WBGene00206386		WBGene00002026		WBGene00009982	WBGene00007605									WBGene00003469	WBGene00206386
									WBGene00003470	WBGene00206459		WBGene00002038		WBGene00009983	WBGene00007660									WBGene00003470	WBGene00206459
									WBGene00003473	WBGene00235346		WBGene00002041		WBGene00010001	WBGene00007679									WBGene00003473	WBGene00235346
									WBGene00003482	WBGene00255596		WBGene00002048		WBGene00010062	WBGene00007680									WBGene00003482	WBGene00255596
									WBGene00003485	WBGene00270321		WBGene00002050		WBGene00010070	WBGene00007689									WBGene00003485	WBGene00270321
									WBGene00003495	WBGene00306069		WBGene00002052		WBGene00010083	WBGene00007733									WBGene00003495	WBGene00306069
									WBGene00003497			WBGene00002053		WBGene00010117	WBGene00007765									WBGene00003497
									WBGene00003511			WBGene00002054		WBGene00010204	WBGene00007777									WBGene00003511
									WBGene00003515			WBGene00002055		WBGene00010221	WBGene00007778									WBGene00003515
									WBGene00003528			WBGene00002056		WBGene00010225	WBGene00007811									WBGene00003528
									WBGene00003530			WBGene00002057		WBGene00010238	WBGene00007833									WBGene00003530
									WBGene00003553			WBGene00002058		WBGene00010266	WBGene00007855									WBGene00003553
									WBGene00003566			WBGene00002065		WBGene00010277	WBGene00007877									WBGene00003566
									WBGene00003588			WBGene00002067		WBGene00010545	WBGene00007883									WBGene00003588
									WBGene00003589			WBGene00002090		WBGene00010738	WBGene00007919									WBGene00003589
									WBGene00003603			WBGene00002100		WBGene00010742	WBGene00007923									WBGene00003603
									WBGene00003616			WBGene00002118		WBGene00010769	WBGene00007932									WBGene00003616
									WBGene00003618			WBGene00002127		WBGene00010790	WBGene00007958									WBGene00003618
									WBGene00003620			WBGene00002134		WBGene00010850	WBGene00007977									WBGene00003620
									WBGene00003625			WBGene00002135		WBGene00010868	WBGene00007987									WBGene00003625
									WBGene00003652			WBGene00002137		WBGene00010904	WBGene00007989									WBGene00003652
									WBGene00003658			WBGene00002138		WBGene00010928	WBGene00007992									WBGene00003658
									WBGene00003659			WBGene00002173		WBGene00010943	WBGene00008019									WBGene00003659
									WBGene00003695			WBGene00002174		WBGene00010961	WBGene00008027									WBGene00003695
									WBGene00003704			WBGene00002179		WBGene00011006	WBGene00008040									WBGene00003704
									WBGene00003738			WBGene00002187		WBGene00011059	WBGene00008063									WBGene00003738
									WBGene00003762			WBGene00002188		WBGene00011102	WBGene00008194									WBGene00003762
									WBGene00003776			WBGene00002189		WBGene00011222	WBGene00008220									WBGene00003776
									WBGene00003778			WBGene00002190		WBGene00011289	WBGene00008259									WBGene00003778
									WBGene00003786			WBGene00002210		WBGene00011383	WBGene00008295									WBGene00003786
									WBGene00003844			WBGene00002216		WBGene00011392	WBGene00008298									WBGene00003844
									WBGene00003893			WBGene00002217		WBGene00011423	WBGene00008301									WBGene00003893
									WBGene00003929			WBGene00002232		WBGene00011428	WBGene00008341									WBGene00003929
									WBGene00003931			WBGene00002234		WBGene00011486	WBGene00008383									WBGene00003931
									WBGene00003934			WBGene00002247		WBGene00011564	WBGene00008388									WBGene00003934
									WBGene00003936			WBGene00002257		WBGene00011736	WBGene00008389									WBGene00003936
									WBGene00003957			WBGene00002259		WBGene00011763	WBGene00008390									WBGene00003957
									WBGene00003963			WBGene00002261		WBGene00011800	WBGene00008396									WBGene00003963
									WBGene00003986			WBGene00002263		WBGene00011803	WBGene00008454									WBGene00003986
									WBGene00003990			WBGene00002265		WBGene00011838	WBGene00008462									WBGene00003990
									WBGene00003991			WBGene00002266		WBGene00011869	WBGene00008541									WBGene00003991
									WBGene00004020			WBGene00002267		WBGene00011870	WBGene00008572									WBGene00004020
									WBGene00004025			WBGene00002268		WBGene00011880	WBGene00008584									WBGene00004025
									WBGene00004033			WBGene00002269		WBGene00011932	WBGene00008590									WBGene00004033
									WBGene00004059			WBGene00002271		WBGene00011938	WBGene00008602									WBGene00004059
									WBGene00004068			WBGene00002273		WBGene00011977	WBGene00008681									WBGene00004068
									WBGene00004112			WBGene00002274		WBGene00012134	WBGene00008724									WBGene00004112
									WBGene00004120			WBGene00002280		WBGene00012186	WBGene00008739									WBGene00004120
									WBGene00004130			WBGene00002282		WBGene00012201	WBGene00008743									WBGene00004130
									WBGene00004133			WBGene00002348		WBGene00012239	WBGene00008748									WBGene00004133
									WBGene00004154			WBGene00002881		WBGene00012251	WBGene00008777									WBGene00004154
									WBGene00004174			WBGene00002915		WBGene00012253	WBGene00008832									WBGene00004174
									WBGene00004182			WBGene00002978		WBGene00012255	WBGene00008841									WBGene00004182
									WBGene00004210			WBGene00002979		WBGene00012256	WBGene00008850									WBGene00004210
									WBGene00004219			WBGene00002990		WBGene00012257	WBGene00008914									WBGene00004219
									WBGene00004222			WBGene00003003		WBGene00012261	WBGene00008953									WBGene00004222
									WBGene00004227			WBGene00003019		WBGene00012358	WBGene00008988									WBGene00004227
									WBGene00004228			WBGene00003055		WBGene00012407	WBGene00009031									WBGene00004228
									WBGene00004237			WBGene00003057		WBGene00012443	WBGene00009041									WBGene00004237
									WBGene00004256			WBGene00003071		WBGene00012445	WBGene00009058									WBGene00004256
									WBGene00004258			WBGene00003089		WBGene00012529	WBGene00009061									WBGene00004258
									WBGene00004264			WBGene00003090		WBGene00012664	WBGene00009096									WBGene00004264
									WBGene00004300			WBGene00003092		WBGene00012680	WBGene00009097									WBGene00004300
									WBGene00004311			WBGene00003093		WBGene00012853	WBGene00009143									WBGene00004311
									WBGene00004358			WBGene00003096		WBGene00012911	WBGene00009156									WBGene00004358
									WBGene00004394			WBGene00003097		WBGene00013035	WBGene00009192									WBGene00004394
									WBGene00004397			WBGene00003163		WBGene00013037	WBGene00009213									WBGene00004397
									WBGene00004398			WBGene00003169		WBGene00013080	WBGene00009215									WBGene00004398
									WBGene00004810			WBGene00003171		WBGene00013101	WBGene00009226									WBGene00004810
									WBGene00004818			WBGene00003175		WBGene00013118	WBGene00009308									WBGene00004818
									WBGene00004858			WBGene00003178		WBGene00013216	WBGene00009313									WBGene00004858
									WBGene00004875			WBGene00003242		WBGene00013263	WBGene00009321									WBGene00004875
									WBGene00004902			WBGene00003243		WBGene00013266	WBGene00009344									WBGene00004902
									WBGene00004904			WBGene00003247		WBGene00013284	WBGene00009383									WBGene00004904
									WBGene00004932			WBGene00003369		WBGene00013352	WBGene00009384									WBGene00004932
									WBGene00004965			WBGene00003370		WBGene00013515	WBGene00009388									WBGene00004965
									WBGene00004969			WBGene00003371		WBGene00013716	WBGene00009393									WBGene00004969
									WBGene00004986			WBGene00003375		WBGene00013900	WBGene00009394									WBGene00004986
									WBGene00004987			WBGene00003402		WBGene00013969	WBGene00009428									WBGene00004987
									WBGene00004990			WBGene00003407		WBGene00014091	WBGene00009431									WBGene00004990
									WBGene00004993			WBGene00003411		WBGene00014136	WBGene00009457									WBGene00004993
									WBGene00004998			WBGene00003424		WBGene00014183	WBGene00009470									WBGene00004998
									WBGene00005016			WBGene00003426		WBGene00014252	WBGene00009475									WBGene00005016
									WBGene00005017			WBGene00003429		WBGene00014308	WBGene00009476									WBGene00005017
									WBGene00005018			WBGene00003431		WBGene00015047	WBGene00009518									WBGene00005018
									WBGene00005643			WBGene00003432		WBGene00015050	WBGene00009526									WBGene00005643
									WBGene00005644			WBGene00003434		WBGene00015087	WBGene00009562									WBGene00005644
									WBGene00006039			WBGene00003435		WBGene00015110	WBGene00009577									WBGene00006039
									WBGene00006044			WBGene00003438		WBGene00015298	WBGene00009578									WBGene00006044
									WBGene00006050			WBGene00003443		WBGene00015328	WBGene00009592									WBGene00006050
									WBGene00006051			WBGene00003446		WBGene00015339	WBGene00009595									WBGene00006051
									WBGene00006052			WBGene00003448		WBGene00015389	WBGene00009605									WBGene00006052
									WBGene00006053			WBGene00003449		WBGene00015464	WBGene00009617									WBGene00006053
									WBGene00006056			WBGene00003450		WBGene00015569	WBGene00009624									WBGene00006056
									WBGene00006057			WBGene00003452		WBGene00015752	WBGene00009681									WBGene00006057
									WBGene00006220			WBGene00003457		WBGene00015781	WBGene00009754									WBGene00006220
									WBGene00006310			WBGene00003463		WBGene00015828	WBGene00009773									WBGene00006310
									WBGene00006351			WBGene00003464		WBGene00015913	WBGene00009778									WBGene00006351
									WBGene00006407			WBGene00003465		WBGene00015933	WBGene00009803									WBGene00006407
									WBGene00006408			WBGene00003466		WBGene00015947	WBGene00009805									WBGene00006408
									WBGene00006416			WBGene00003467		WBGene00015949	WBGene00009877									WBGene00006416
									WBGene00006438			WBGene00003470		WBGene00015954	WBGene00009884									WBGene00006438
									WBGene00006479			WBGene00003473		WBGene00015956	WBGene00009895									WBGene00006479
									WBGene00006508			WBGene00003480		WBGene00016006	WBGene00009947									WBGene00006508
									WBGene00006530			WBGene00003482		WBGene00016020	WBGene00009948									WBGene00006530
									WBGene00006584			WBGene00003485		WBGene00016048	WBGene00009957									WBGene00006584
									WBGene00006587			WBGene00003495		WBGene00016103	WBGene00009959									WBGene00006587
									WBGene00006591			WBGene00003497		WBGene00016204	WBGene00009963									WBGene00006591
									WBGene00006592			WBGene00003514		WBGene00016260	WBGene00009964									WBGene00006592
									WBGene00006602			WBGene00003515		WBGene00016335	WBGene00009995									WBGene00006602
									WBGene00006603			WBGene00003516		WBGene00016422	WBGene00010019									WBGene00006603
									WBGene00006634			WBGene00003528		WBGene00016664	WBGene00010041									WBGene00006634
									WBGene00006636			WBGene00003530		WBGene00016721	WBGene00010047									WBGene00006636
									WBGene00006650			WBGene00003553		WBGene00016749	WBGene00010062									WBGene00006650
									WBGene00006651			WBGene00003564		WBGene00016781	WBGene00010091									WBGene00006651
									WBGene00006754			WBGene00003566		WBGene00016845	WBGene00010092									WBGene00006754
									WBGene00006759			WBGene00003567		WBGene00016848	WBGene00010136									WBGene00006759
									WBGene00006760			WBGene00003568		WBGene00016898	WBGene00010150									WBGene00006760
									WBGene00006764			WBGene00003588		WBGene00016913	WBGene00010174									WBGene00006764
									WBGene00006774			WBGene00003589		WBGene00016920	WBGene00010177									WBGene00006774
									WBGene00006779			WBGene00003590		WBGene00016957	WBGene00010196									WBGene00006779
									WBGene00006787			WBGene00003593		WBGene00017103	WBGene00010216									WBGene00006787
									WBGene00006789			WBGene00003600		WBGene00017123	WBGene00010221									WBGene00006789
									WBGene00006803			WBGene00003602		WBGene00017184	WBGene00010236									WBGene00006803
									WBGene00006819			WBGene00003607		WBGene00017302	WBGene00010241									WBGene00006819
									WBGene00006824			WBGene00003613		WBGene00017312	WBGene00010246									WBGene00006824
									WBGene00006826			WBGene00003618		WBGene00017322	WBGene00010254									WBGene00006826
									WBGene00006861			WBGene00003620		WBGene00017418	WBGene00010290									WBGene00006861
									WBGene00006862			WBGene00003625		WBGene00017426	WBGene00010337									WBGene00006862
									WBGene00006863			WBGene00003628		WBGene00017498	WBGene00010422									WBGene00006863
									WBGene00006914			WBGene00003630		WBGene00017501	WBGene00010440									WBGene00006914
									WBGene00006947			WBGene00003632		WBGene00017574	WBGene00010475									WBGene00006947
									WBGene00006950			WBGene00003635		WBGene00017658	WBGene00010484									WBGene00006950
									WBGene00006952			WBGene00003658		WBGene00017671	WBGene00010485									WBGene00006952
									WBGene00006956			WBGene00003659		WBGene00017678	WBGene00010486									WBGene00006956
									WBGene00006978			WBGene00003674		WBGene00017691	WBGene00010528									WBGene00006978
									WBGene00006999			WBGene00003678		WBGene00017834	WBGene00010545									WBGene00006999
									WBGene00007070			WBGene00003687		WBGene00017970	WBGene00010574									WBGene00007070
									WBGene00007071			WBGene00003695		WBGene00018174	WBGene00010597									WBGene00007071
									WBGene00007142			WBGene00003697		WBGene00018297	WBGene00010633									WBGene00007142
									WBGene00007155			WBGene00003704		WBGene00018303	WBGene00010651									WBGene00007155
									WBGene00007159			WBGene00003727		WBGene00018343	WBGene00010658									WBGene00007159
									WBGene00007175			WBGene00003730		WBGene00018398	WBGene00010659									WBGene00007175
									WBGene00007190			WBGene00003738		WBGene00018602	WBGene00010679									WBGene00007190
									WBGene00007214			WBGene00003739		WBGene00018603	WBGene00010740									WBGene00007214
									WBGene00007228			WBGene00003741		WBGene00018682	WBGene00010769									WBGene00007228
									WBGene00007296			WBGene00003744		WBGene00018729	WBGene00010795									WBGene00007296
									WBGene00007301			WBGene00003746		WBGene00018731	WBGene00010870									WBGene00007301
									WBGene00007302			WBGene00003747		WBGene00018737	WBGene00010899									WBGene00007302
									WBGene00007303			WBGene00003748		WBGene00018743	WBGene00010935									WBGene00007303
									WBGene00007307			WBGene00003749		WBGene00018744	WBGene00010943									WBGene00007307
									WBGene00007308			WBGene00003750		WBGene00018760	WBGene00010953									WBGene00007308
									WBGene00007320			WBGene00003751		WBGene00018969	WBGene00011026									WBGene00007320
									WBGene00007331			WBGene00003752		WBGene00018971	WBGene00011056									WBGene00007331
									WBGene00007336			WBGene00003753		WBGene00019017	WBGene00011070									WBGene00007336
									WBGene00007337			WBGene00003755		WBGene00019022	WBGene00011072									WBGene00007337
									WBGene00007344			WBGene00003756		WBGene00019060	WBGene00011120									WBGene00007344
									WBGene00007353			WBGene00003758		WBGene00019097	WBGene00011172									WBGene00007353
									WBGene00007357			WBGene00003759		WBGene00019100	WBGene00011176									WBGene00007357
									WBGene00007363			WBGene00003762		WBGene00019105	WBGene00011190									WBGene00007363
									WBGene00007365			WBGene00003764		WBGene00019154	WBGene00011214									WBGene00007365
									WBGene00007384			WBGene00003767		WBGene00019160	WBGene00011244									WBGene00007384
									WBGene00007395			WBGene00003769		WBGene00019205	WBGene00011252									WBGene00007395
									WBGene00007422			WBGene00003771		WBGene00019225	WBGene00011289									WBGene00007422
									WBGene00007452			WBGene00003773		WBGene00019249	WBGene00011336									WBGene00007452
									WBGene00007460			WBGene00003776		WBGene00019272	WBGene00011383									WBGene00007460
									WBGene00007474			WBGene00003778		WBGene00019298	WBGene00011392									WBGene00007474
									WBGene00007521			WBGene00003786		WBGene00019478	WBGene00011401									WBGene00007521
									WBGene00007533			WBGene00003828		WBGene00019495	WBGene00011428									WBGene00007533
									WBGene00007553			WBGene00003837		WBGene00019605	WBGene00011429									WBGene00007553
									WBGene00007557			WBGene00003847		WBGene00019617	WBGene00011435									WBGene00007557
									WBGene00007565			WBGene00003860		WBGene00019682	WBGene00011462									WBGene00007565
									WBGene00007584			WBGene00003893		WBGene00019744	WBGene00011466									WBGene00007584
									WBGene00007591			WBGene00003903		WBGene00019779	WBGene00011508									WBGene00007591
									WBGene00007599			WBGene00003915		WBGene00019780	WBGene00011558									WBGene00007599
									WBGene00007601			WBGene00003929		WBGene00019803	WBGene00011573									WBGene00007601
									WBGene00007650			WBGene00003931		WBGene00019819	WBGene00011596									WBGene00007650
									WBGene00007653			WBGene00003932		WBGene00019830	WBGene00011672									WBGene00007653
									WBGene00007733			WBGene00003934		WBGene00019875	WBGene00011699									WBGene00007733
									WBGene00007756			WBGene00003936		WBGene00019914	WBGene00011708									WBGene00007756
									WBGene00007841			WBGene00003941		WBGene00019978	WBGene00011718									WBGene00007841
									WBGene00007848			WBGene00003943		WBGene00020007	WBGene00011733									WBGene00007848
									WBGene00007877			WBGene00003957		WBGene00020022	WBGene00011737									WBGene00007877
									WBGene00007890			WBGene00003963		WBGene00020082	WBGene00011748									WBGene00007890
									WBGene00007903			WBGene00003978		WBGene00020128	WBGene00011756									WBGene00007903
									WBGene00007924			WBGene00003980		WBGene00020155	WBGene00011763									WBGene00007924
									WBGene00007926			WBGene00003981		WBGene00020160	WBGene00011795									WBGene00007926
									WBGene00007934			WBGene00003991		WBGene00020191	WBGene00011800									WBGene00007934
									WBGene00007947			WBGene00003996		WBGene00020317	WBGene00011801									WBGene00007947
									WBGene00007957			WBGene00003997		WBGene00020340	WBGene00011894									WBGene00007957
									WBGene00007999			WBGene00003999		WBGene00020369	WBGene00011910									WBGene00007999
									WBGene00008032			WBGene00004020		WBGene00020507	WBGene00011911									WBGene00008032
									WBGene00008040			WBGene00004023		WBGene00020516	WBGene00011951									WBGene00008040
									WBGene00008063			WBGene00004024		WBGene00020579	WBGene00011954									WBGene00008063
									WBGene00008089			WBGene00004025		WBGene00020662	WBGene00011957									WBGene00008089
									WBGene00008110			WBGene00004033		WBGene00020788	WBGene00011968									WBGene00008110
									WBGene00008167			WBGene00004037		WBGene00020854	WBGene00011978									WBGene00008167
									WBGene00008211			WBGene00004053		WBGene00020921	WBGene00011979									WBGene00008211
									WBGene00008215			WBGene00004057		WBGene00020938	WBGene00012034									WBGene00008215
									WBGene00008220			WBGene00004059		WBGene00020952	WBGene00012087									WBGene00008220
									WBGene00008233			WBGene00004076		WBGene00020954	WBGene00012101									WBGene00008233
									WBGene00008239			WBGene00004083		WBGene00021068	WBGene00012113									WBGene00008239
									WBGene00008252			WBGene00004096		WBGene00021070	WBGene00012134									WBGene00008252
									WBGene00008254			WBGene00004108		WBGene00021095	WBGene00012144									WBGene00008254
									WBGene00008260			WBGene00004112		WBGene00021128	WBGene00012169									WBGene00008260
									WBGene00008284			WBGene00004113		WBGene00021160	WBGene00012185									WBGene00008284
									WBGene00008296			WBGene00004120		WBGene00021335	WBGene00012201									WBGene00008296
									WBGene00008311			WBGene00004122		WBGene00021337	WBGene00012207									WBGene00008311
									WBGene00008332			WBGene00004130		WBGene00021469	WBGene00012212									WBGene00008332
									WBGene00008336			WBGene00004131		WBGene00021581	WBGene00012213									WBGene00008336
									WBGene00008341			WBGene00004133		WBGene00021583	WBGene00012251									WBGene00008341
									WBGene00008354			WBGene00004134		WBGene00021625	WBGene00012296									WBGene00008354
									WBGene00008375			WBGene00004156		WBGene00021814	WBGene00012357									WBGene00008375
									WBGene00008388			WBGene00004169		WBGene00021852	WBGene00012358									WBGene00008388
									WBGene00008390			WBGene00004172		WBGene00021879	WBGene00012379									WBGene00008390
									WBGene00008393			WBGene00004174		WBGene00022047	WBGene00012383									WBGene00008393
									WBGene00008394			WBGene00004184		WBGene00022144	WBGene00012398									WBGene00008394
									WBGene00008395			WBGene00004194		WBGene00022200	WBGene00012444									WBGene00008395
									WBGene00008415			WBGene00004210		WBGene00022252	WBGene00012487									WBGene00008415
									WBGene00008435			WBGene00004212		WBGene00022410	WBGene00012547									WBGene00008435
									WBGene00008436			WBGene00004219		WBGene00022413	WBGene00012554									WBGene00008436
									WBGene00008446			WBGene00004222		WBGene00022490	WBGene00012557									WBGene00008446
									WBGene00008448			WBGene00004228		WBGene00022500	WBGene00012585									WBGene00008448
									WBGene00008486			WBGene00004237		WBGene00022610	WBGene00012591									WBGene00008486
									WBGene00008521			WBGene00004264		WBGene00022642	WBGene00012595									WBGene00008521
									WBGene00008538			WBGene00004267		WBGene00022653	WBGene00012602									WBGene00008538
									WBGene00008541			WBGene00004300		WBGene00022679	WBGene00012605									WBGene00008541
									WBGene00008548			WBGene00004310		WBGene00023432	WBGene00012637									WBGene00008548
									WBGene00008564			WBGene00004311		WBGene00044107	WBGene00012668									WBGene00008564
									WBGene00008567			WBGene00004313		WBGene00044109	WBGene00012759									WBGene00008567
									WBGene00008590			WBGene00004321		WBGene00044206	WBGene00012766									WBGene00008590
									WBGene00008603			WBGene00004364		WBGene00044213	WBGene00012778									WBGene00008603
									WBGene00008605			WBGene00004394		WBGene00044294	WBGene00012781									WBGene00008605
									WBGene00008607			WBGene00004397		WBGene00044296	WBGene00012782									WBGene00008607
									WBGene00008652			WBGene00004398		WBGene00044607	WBGene00012783									WBGene00008652
									WBGene00008654			WBGene00004739		WBGene00044773	WBGene00012809									WBGene00008654
									WBGene00008669			WBGene00004749		WBGene00045261	WBGene00012812									WBGene00008669
									WBGene00008707			WBGene00004773		WBGene00045397	WBGene00012875									WBGene00008707
									WBGene00008724			WBGene00004789		WBGene00045457	WBGene00012886									WBGene00008724
									WBGene00008803			WBGene00004796		WBGene00077757	WBGene00012910									WBGene00008803
									WBGene00008832			WBGene00004809		WBGene00306002	WBGene00012926									WBGene00008832
									WBGene00008850			WBGene00004826			WBGene00012937									WBGene00008850
									WBGene00008851			WBGene00004855			WBGene00012961									WBGene00008851
									WBGene00008865			WBGene00004858			WBGene00012980									WBGene00008865
									WBGene00008905			WBGene00004859			WBGene00013008									WBGene00008905
									WBGene00008944			WBGene00004862			WBGene00013035									WBGene00008944
									WBGene00008979			WBGene00004890			WBGene00013037									WBGene00008979
									WBGene00008986			WBGene00004898			WBGene00013046									WBGene00008986
									WBGene00008993			WBGene00004902			WBGene00013073									WBGene00008993
									WBGene00009031			WBGene00004910			WBGene00013078									WBGene00009031
									WBGene00009047			WBGene00004921			WBGene00013079									WBGene00009047
									WBGene00009048			WBGene00004924			WBGene00013080									WBGene00009048
									WBGene00009049			WBGene00004929			WBGene00013081									WBGene00009049
									WBGene00009057			WBGene00004932			WBGene00013161									WBGene00009057
									WBGene00009081			WBGene00004933			WBGene00013181									WBGene00009081
									WBGene00009142			WBGene00004949			WBGene00013194									WBGene00009142
									WBGene00009218			WBGene00004951			WBGene00013289									WBGene00009218
									WBGene00009221			WBGene00004986			WBGene00013290									WBGene00009221
									WBGene00009308			WBGene00004987			WBGene00013473									WBGene00009308
									WBGene00009321			WBGene00004988			WBGene00013474									WBGene00009321
									WBGene00009340			WBGene00004989			WBGene00013515									WBGene00009340
									WBGene00009344			WBGene00004990			WBGene00013520									WBGene00009344
									WBGene00009358			WBGene00004993			WBGene00013696									WBGene00009358
									WBGene00009457			WBGene00004995			WBGene00013713									WBGene00009457
									WBGene00009470			WBGene00004998			WBGene00013723									WBGene00009470
									WBGene00009512			WBGene00004999			WBGene00013771									WBGene00009512
									WBGene00009531			WBGene00005000			WBGene00013854									WBGene00009531
									WBGene00009532			WBGene00005001			WBGene00013858									WBGene00009532
									WBGene00009617			WBGene00005003			WBGene00013867									WBGene00009617
									WBGene00009626			WBGene00005016			WBGene00013882									WBGene00009626
									WBGene00009628			WBGene00005017			WBGene00013898									WBGene00009628
									WBGene00009632			WBGene00005018			WBGene00013900									WBGene00009632
									WBGene00009645			WBGene00005642			WBGene00013956									WBGene00009645
									WBGene00009663			WBGene00005655			WBGene00013964									WBGene00009663
									WBGene00009676			WBGene00005712			WBGene00013969									WBGene00009676
									WBGene00009677			WBGene00006050			WBGene00013987									WBGene00009677
									WBGene00009679			WBGene00006051			WBGene00013999									WBGene00009679
									WBGene00009681			WBGene00006053			WBGene00014006									WBGene00009681
									WBGene00009706			WBGene00006056			WBGene00014039									WBGene00009706
									WBGene00009723			WBGene00006063			WBGene00014046									WBGene00009723
									WBGene00009724			WBGene00006321			WBGene00014047									WBGene00009724
									WBGene00009729			WBGene00006331			WBGene00014053									WBGene00009729
									WBGene00009754			WBGene00006342			WBGene00014055									WBGene00009754
									WBGene00009773			WBGene00006366			WBGene00014090									WBGene00009773
									WBGene00009778			WBGene00006372			WBGene00014116									WBGene00009778
									WBGene00009785			WBGene00006404			WBGene00014125									WBGene00009785
									WBGene00009803			WBGene00006407			WBGene00014152									WBGene00009803
									WBGene00009813			WBGene00006408			WBGene00014158									WBGene00009813
									WBGene00009884			WBGene00006423			WBGene00014169									WBGene00009884
									WBGene00009888			WBGene00006438			WBGene00014173									WBGene00009888
									WBGene00009895			WBGene00006444			WBGene00014179									WBGene00009895
									WBGene00009918			WBGene00006467			WBGene00014213									WBGene00009918
									WBGene00009926			WBGene00006470			WBGene00014240									WBGene00009926
									WBGene00009938			WBGene00006479			WBGene00014252									WBGene00009938
									WBGene00009948			WBGene00006495			WBGene00014294									WBGene00009948
									WBGene00009957			WBGene00006508			WBGene00014308									WBGene00009957
									WBGene00009959			WBGene00006527			WBGene00014454									WBGene00009959
									WBGene00009964			WBGene00006539			WBGene00014472									WBGene00009964
									WBGene00009973			WBGene00006578			WBGene00014665									WBGene00009973
									WBGene00009983			WBGene00006583			WBGene00014669									WBGene00009983
									WBGene00010001			WBGene00006584			WBGene00015024									WBGene00010001
									WBGene00010018			WBGene00006585			WBGene00015044									WBGene00010018
									WBGene00010050			WBGene00006586			WBGene00015048									WBGene00010050
									WBGene00010062			WBGene00006587			WBGene00015051									WBGene00010062
									WBGene00010063			WBGene00006589			WBGene00015057									WBGene00010063
									WBGene00010065			WBGene00006592			WBGene00015067									WBGene00010065
									WBGene00010091			WBGene00006599			WBGene00015076									WBGene00010091
									WBGene00010109			WBGene00006602			WBGene00015089									WBGene00010109
									WBGene00010115			WBGene00006603			WBGene00015094									WBGene00010115
									WBGene00010117			WBGene00006609			WBGene00015216									WBGene00010117
									WBGene00010135			WBGene00006627			WBGene00015236									WBGene00010135
									WBGene00010150			WBGene00006628			WBGene00015251									WBGene00010150
									WBGene00010169			WBGene00006634			WBGene00015332									WBGene00010169
									WBGene00010183			WBGene00006636			WBGene00015339									WBGene00010183
									WBGene00010204			WBGene00006649			WBGene00015340									WBGene00010204
									WBGene00010225			WBGene00006650			WBGene00015348									WBGene00010225
									WBGene00010238			WBGene00006651			WBGene00015354									WBGene00010238
									WBGene00010254			WBGene00006663			WBGene00015393									WBGene00010254
									WBGene00010272			WBGene00006672			WBGene00015400									WBGene00010272
									WBGene00010285			WBGene00006705			WBGene00015516									WBGene00010285
									WBGene00010321			WBGene00006741			WBGene00015561									WBGene00010321
									WBGene00010348			WBGene00006749			WBGene00015597									WBGene00010348
									WBGene00010356			WBGene00006752			WBGene00015627									WBGene00010356
									WBGene00010368			WBGene00006753			WBGene00015634									WBGene00010368
									WBGene00010422			WBGene00006754			WBGene00015683									WBGene00010422
									WBGene00010424			WBGene00006759			WBGene00015688									WBGene00010424
									WBGene00010440			WBGene00006760			WBGene00015689									WBGene00010440
									WBGene00010468			WBGene00006762			WBGene00015755									WBGene00010468
									WBGene00010470			WBGene00006764			WBGene00015756									WBGene00010470
									WBGene00010471			WBGene00006771			WBGene00015929									WBGene00010471
									WBGene00010485			WBGene00006779			WBGene00015930									WBGene00010485
									WBGene00010567			WBGene00006780			WBGene00015933									WBGene00010567
									WBGene00010574			WBGene00006786			WBGene00015937									WBGene00010574
									WBGene00010593			WBGene00006787			WBGene00015947									WBGene00010593
									WBGene00010595			WBGene00006788			WBGene00016004									WBGene00010595
									WBGene00010633			WBGene00006789			WBGene00016028									WBGene00010633
									WBGene00010651			WBGene00006796			WBGene00016052									WBGene00010651
									WBGene00010661			WBGene00006798			WBGene00016054									WBGene00010661
									WBGene00010681			WBGene00006803			WBGene00016088									WBGene00010681
									WBGene00010723			WBGene00006810			WBGene00016161									WBGene00010723
									WBGene00010727			WBGene00006814			WBGene00016172									WBGene00010727
									WBGene00010740			WBGene00006815			WBGene00016260									WBGene00010740
									WBGene00010755			WBGene00006819			WBGene00016265									WBGene00010755
									WBGene00010759			WBGene00006820			WBGene00016281									WBGene00010759
									WBGene00010769			WBGene00006824			WBGene00016288									WBGene00010769
									WBGene00010772			WBGene00006825			WBGene00016332									WBGene00010772
									WBGene00010790			WBGene00006826			WBGene00016335									WBGene00010790
									WBGene00010810			WBGene00006836			WBGene00016351									WBGene00010810
									WBGene00010811			WBGene00006839			WBGene00016357									WBGene00010811
									WBGene00010877			WBGene00006844			WBGene00016358									WBGene00010877
									WBGene00010879			WBGene00006852			WBGene00016362									WBGene00010879
									WBGene00010902			WBGene00006861			WBGene00016379									WBGene00010902
									WBGene00010904			WBGene00006863			WBGene00016399									WBGene00010904
									WBGene00010928			WBGene00006874			WBGene00016407									WBGene00010928
									WBGene00010945			WBGene00006875			WBGene00016414									WBGene00010945
									WBGene00010957			WBGene00006876			WBGene00016425									WBGene00010957
									WBGene00010959			WBGene00006882			WBGene00016440									WBGene00010959
									WBGene00010960			WBGene00006914			WBGene00016447									WBGene00010960
									WBGene00010961			WBGene00006915			WBGene00016450									WBGene00010961
									WBGene00010963			WBGene00006923			WBGene00016474									WBGene00010963
									WBGene00010965			WBGene00006942			WBGene00016481									WBGene00010965
									WBGene00010967			WBGene00006947			WBGene00016483									WBGene00010967
									WBGene00010985			WBGene00006948			WBGene00016512									WBGene00010985
									WBGene00011006			WBGene00006952			WBGene00016541									WBGene00011006
									WBGene00011046			WBGene00006956			WBGene00016595									WBGene00011046
									WBGene00011089			WBGene00006959			WBGene00016634									WBGene00011089
									WBGene00011102			WBGene00006978			WBGene00016670									WBGene00011102
									WBGene00011105			WBGene00006982			WBGene00016675									WBGene00011105
									WBGene00011120			WBGene00006984			WBGene00016707									WBGene00011120
									WBGene00011176			WBGene00006986			WBGene00016728									WBGene00011176
									WBGene00011214			WBGene00006999			WBGene00016746									WBGene00011214
									WBGene00011232			WBGene00007053			WBGene00016769									WBGene00011232
									WBGene00011235			WBGene00007055			WBGene00016781									WBGene00011235
									WBGene00011263			WBGene00007070			WBGene00016789									WBGene00011263
									WBGene00011330			WBGene00007071			WBGene00016825									WBGene00011330
									WBGene00011336			WBGene00007103			WBGene00016845									WBGene00011336
									WBGene00011362			WBGene00007112			WBGene00016866									WBGene00011362
									WBGene00011378			WBGene00007142			WBGene00016894									WBGene00011378
									WBGene00011401			WBGene00007155			WBGene00016898									WBGene00011401
									WBGene00011423			WBGene00007180			WBGene00016912									WBGene00011423
									WBGene00011436			WBGene00007203			WBGene00016924									WBGene00011436
									WBGene00011446			WBGene00007214			WBGene00016958									WBGene00011446
									WBGene00011460			WBGene00007219			WBGene00016997									WBGene00011460
									WBGene00011462			WBGene00007261			WBGene00017041									WBGene00011462
									WBGene00011474			WBGene00007295			WBGene00017071									WBGene00011474
									WBGene00011554			WBGene00007296			WBGene00017112									WBGene00011554
									WBGene00011564			WBGene00007301			WBGene00017114									WBGene00011564
									WBGene00011718			WBGene00007302			WBGene00017127									WBGene00011718
									WBGene00011736			WBGene00007307			WBGene00017128									WBGene00011736
									WBGene00011748			WBGene00007308			WBGene00017195									WBGene00011748
									WBGene00011768			WBGene00007317			WBGene00017201									WBGene00011768
									WBGene00011795			WBGene00007324			WBGene00017247									WBGene00011795
									WBGene00011803			WBGene00007331			WBGene00017279									WBGene00011803
									WBGene00011831			WBGene00007336			WBGene00017291									WBGene00011831
									WBGene00011832			WBGene00007353			WBGene00017303									WBGene00011832
									WBGene00011869			WBGene00007363			WBGene00017304									WBGene00011869
									WBGene00011870			WBGene00007365			WBGene00017322									WBGene00011870
									WBGene00011891			WBGene00007384			WBGene00017340									WBGene00011891
									WBGene00011911			WBGene00007392			WBGene00017361									WBGene00011911
									WBGene00011932			WBGene00007395			WBGene00017386									WBGene00011932
									WBGene00011935			WBGene00007421			WBGene00017423									WBGene00011935
									WBGene00011968			WBGene00007422			WBGene00017431									WBGene00011968
									WBGene00011984			WBGene00007460			WBGene00017484									WBGene00011984
									WBGene00012007			WBGene00007479			WBGene00017485									WBGene00012007
									WBGene00012085			WBGene00007506			WBGene00017506									WBGene00012085
									WBGene00012087			WBGene00007508			WBGene00017542									WBGene00012087
									WBGene00012122			WBGene00007521			WBGene00017578									WBGene00012122
									WBGene00012139			WBGene00007549			WBGene00017582									WBGene00012139
									WBGene00012140			WBGene00007553			WBGene00017613									WBGene00012140
									WBGene00012149			WBGene00007565			WBGene00017621									WBGene00012149
									WBGene00012184			WBGene00007591			WBGene00017644									WBGene00012184
									WBGene00012207			WBGene00007592			WBGene00017660									WBGene00012207
									WBGene00012216			WBGene00007593			WBGene00017667									WBGene00012216
									WBGene00012255			WBGene00007601			WBGene00017671									WBGene00012255
									WBGene00012256			WBGene00007605			WBGene00017678									WBGene00012256
									WBGene00012257			WBGene00007650			WBGene00017691									WBGene00012257
									WBGene00012261			WBGene00007653			WBGene00017834									WBGene00012261
									WBGene00012291			WBGene00007660			WBGene00017840									WBGene00012291
									WBGene00012324			WBGene00007679			WBGene00017851									WBGene00012324
									WBGene00012330			WBGene00007685			WBGene00017970									WBGene00012330
									WBGene00012339			WBGene00007689			WBGene00018024									WBGene00012339
									WBGene00012357			WBGene00007746			WBGene00018025									WBGene00012357
									WBGene00012364			WBGene00007753			WBGene00018044									WBGene00012364
									WBGene00012383			WBGene00007758			WBGene00018052									WBGene00012383
									WBGene00012407			WBGene00007811			WBGene00018055									WBGene00012407
									WBGene00012428			WBGene00007833			WBGene00018121									WBGene00012428
									WBGene00012439			WBGene00007857			WBGene00018195									WBGene00012439
									WBGene00012443			WBGene00007877			WBGene00018216									WBGene00012443
									WBGene00012445			WBGene00007883			WBGene00018253									WBGene00012445
									WBGene00012452			WBGene00007890			WBGene00018257									WBGene00012452
									WBGene00012514			WBGene00007913			WBGene00018260									WBGene00012514
									WBGene00012531			WBGene00007919			WBGene00018297									WBGene00012531
									WBGene00012535			WBGene00007924			WBGene00018298									WBGene00012535
									WBGene00012545			WBGene00007926			WBGene00018303									WBGene00012545
									WBGene00012585			WBGene00007934			WBGene00018336									WBGene00012585
									WBGene00012595			WBGene00007944			WBGene00018342									WBGene00012595
									WBGene00012615			WBGene00007957			WBGene00018343									WBGene00012615
									WBGene00012637			WBGene00007958			WBGene00018353									WBGene00012637
									WBGene00012664			WBGene00007973			WBGene00018375									WBGene00012664
									WBGene00012727			WBGene00007999			WBGene00018384									WBGene00012727
									WBGene00012781			WBGene00008040			WBGene00018523									WBGene00012781
									WBGene00012783			WBGene00008043			WBGene00018531									WBGene00012783
									WBGene00012794			WBGene00008089			WBGene00018548									WBGene00012794
									WBGene00012809			WBGene00008100			WBGene00018563									WBGene00012809
									WBGene00012812			WBGene00008110			WBGene00018590									WBGene00012812
									WBGene00012867			WBGene00008113			WBGene00018600									WBGene00012867
									WBGene00012875			WBGene00008167			WBGene00018602									WBGene00012875
									WBGene00012886			WBGene00008191			WBGene00018616									WBGene00012886
									WBGene00012926			WBGene00008215			WBGene00018643									WBGene00012926
									WBGene00012937			WBGene00008220			WBGene00018647									WBGene00012937
									WBGene00012987			WBGene00008233			WBGene00018702									WBGene00012987
									WBGene00013078			WBGene00008239			WBGene00018724									WBGene00013078
									WBGene00013079			WBGene00008252			WBGene00018729									WBGene00013079
									WBGene00013083			WBGene00008254			WBGene00018730									WBGene00013083
									WBGene00013103			WBGene00008260			WBGene00018731									WBGene00013103
									WBGene00013216			WBGene00008273			WBGene00018755									WBGene00013216
									WBGene00013255			WBGene00008284			WBGene00018926									WBGene00013255
									WBGene00013263			WBGene00008295			WBGene00018930									WBGene00013263
									WBGene00013284			WBGene00008298			WBGene00018971									WBGene00013284
									WBGene00013289			WBGene00008301			WBGene00018990									WBGene00013289
									WBGene00013290			WBGene00008311			WBGene00019021									WBGene00013290
									WBGene00013292			WBGene00008341			WBGene00019046									WBGene00013292
									WBGene00013352			WBGene00008366			WBGene00019090									WBGene00013352
									WBGene00013473			WBGene00008372			WBGene00019160									WBGene00013473
									WBGene00013474			WBGene00008375			WBGene00019170									WBGene00013474
									WBGene00013477			WBGene00008388			WBGene00019261									WBGene00013477
									WBGene00013481			WBGene00008390			WBGene00019324									WBGene00013481
									WBGene00013489			WBGene00008395			WBGene00019361									WBGene00013489
									WBGene00013499			WBGene00008436			WBGene00019373									WBGene00013499
									WBGene00013575			WBGene00008448			WBGene00019406									WBGene00013575
									WBGene00013579			WBGene00008476			WBGene00019410									WBGene00013579
									WBGene00013633			WBGene00008486			WBGene00019411									WBGene00013633
									WBGene00013647			WBGene00008499			WBGene00019430									WBGene00013647
									WBGene00013650			WBGene00008547			WBGene00019466									WBGene00013650
									WBGene00013696			WBGene00008548			WBGene00019471									WBGene00013696
									WBGene00013713			WBGene00008554			WBGene00019472									WBGene00013713
									WBGene00013723			WBGene00008564			WBGene00019488									WBGene00013723
									WBGene00013854			WBGene00008571			WBGene00019565									WBGene00013854
									WBGene00013858			WBGene00008572			WBGene00019605									WBGene00013858
									WBGene00013866			WBGene00008584			WBGene00019719									WBGene00013866
									WBGene00013882			WBGene00008602			WBGene00019744									WBGene00013882
									WBGene00013895			WBGene00008603			WBGene00019772									WBGene00013895
									WBGene00013898			WBGene00008605			WBGene00019780									WBGene00013898
									WBGene00013904			WBGene00008607			WBGene00019803									WBGene00013904
									WBGene00013906			WBGene00008621			WBGene00019818									WBGene00013906
									WBGene00013956			WBGene00008652			WBGene00019830									WBGene00013956
									WBGene00013973			WBGene00008654			WBGene00019854									WBGene00013973
									WBGene00013987			WBGene00008666			WBGene00019895									WBGene00013987
									WBGene00013999			WBGene00008669			WBGene00019932									WBGene00013999
									WBGene00014000			WBGene00008707			WBGene00019957									WBGene00014000
									WBGene00014001			WBGene00008726			WBGene00019967									WBGene00014001
									WBGene00014006			WBGene00008739			WBGene00019975									WBGene00014006
									WBGene00014030			WBGene00008745			WBGene00019979									WBGene00014030
									WBGene00014053			WBGene00008748			WBGene00020016									WBGene00014053
									WBGene00014088			WBGene00008777			WBGene00020047									WBGene00014088
									WBGene00014116			WBGene00008820			WBGene00020084									WBGene00014116
									WBGene00014148			WBGene00008841			WBGene00020126									WBGene00014148
									WBGene00014152			WBGene00008851			WBGene00020135									WBGene00014152
									WBGene00014158			WBGene00008865			WBGene00020140									WBGene00014158
									WBGene00014169			WBGene00008900			WBGene00020149									WBGene00014169
									WBGene00014206			WBGene00008914			WBGene00020155									WBGene00014206
									WBGene00014207			WBGene00008926			WBGene00020156									WBGene00014207
									WBGene00014213			WBGene00008944			WBGene00020158									WBGene00014213
									WBGene00014240			WBGene00008953			WBGene00020187									WBGene00014240
									WBGene00014244			WBGene00008963			WBGene00020200									WBGene00014244
									WBGene00014247			WBGene00008969			WBGene00020223									WBGene00014247
									WBGene00014251			WBGene00008971			WBGene00020317									WBGene00014251
									WBGene00014262			WBGene00008975			WBGene00020353									WBGene00014262
									WBGene00014300			WBGene00008987			WBGene00020356									WBGene00014300
									WBGene00014307			WBGene00008993			WBGene00020374									WBGene00014307
									WBGene00014308			WBGene00009041			WBGene00020386									WBGene00014308
									WBGene00014505			WBGene00009042			WBGene00020414									WBGene00014505
									WBGene00014826			WBGene00009047			WBGene00020455									WBGene00014826
									WBGene00015010			WBGene00009058			WBGene00020471									WBGene00015010
									WBGene00015024			WBGene00009061			WBGene00020497									WBGene00015024
									WBGene00015043			WBGene00009081			WBGene00020579									WBGene00015043
									WBGene00015048			WBGene00009094			WBGene00020613									WBGene00015048
									WBGene00015052			WBGene00009096			WBGene00020617									WBGene00015052
									WBGene00015056			WBGene00009097			WBGene00020649									WBGene00015056
									WBGene00015064			WBGene00009106			WBGene00020661									WBGene00015064
									WBGene00015067			WBGene00009130			WBGene00020662									WBGene00015067
									WBGene00015088			WBGene00009142			WBGene00020672									WBGene00015088
									WBGene00015094			WBGene00009157			WBGene00020700									WBGene00015094
									WBGene00015116			WBGene00009158			WBGene00020710									WBGene00015116
									WBGene00015131			WBGene00009192			WBGene00020713									WBGene00015131
									WBGene00015163			WBGene00009215			WBGene00020715									WBGene00015163
									WBGene00015172			WBGene00009218			WBGene00020732									WBGene00015172
									WBGene00015196			WBGene00009226			WBGene00020736									WBGene00015196
									WBGene00015278			WBGene00009237			WBGene00020740									WBGene00015278
									WBGene00015294			WBGene00009241			WBGene00020760									WBGene00015294
									WBGene00015332			WBGene00009340			WBGene00020840									WBGene00015332
									WBGene00015339			WBGene00009342			WBGene00020841									WBGene00015339
									WBGene00015340			WBGene00009358			WBGene00020854									WBGene00015340
									WBGene00015348			WBGene00009380			WBGene00020860									WBGene00015348
									WBGene00015355			WBGene00009383			WBGene00020862									WBGene00015355
									WBGene00015391			WBGene00009384			WBGene00020895									WBGene00015391
									WBGene00015410			WBGene00009388			WBGene00020905									WBGene00015410
									WBGene00015464			WBGene00009393			WBGene00020946									WBGene00015464
									WBGene00015472			WBGene00009394			WBGene00020954									WBGene00015472
									WBGene00015476			WBGene00009396			WBGene00020981									WBGene00015476
									WBGene00015497			WBGene00009405			WBGene00020990									WBGene00015497
									WBGene00015510			WBGene00009428			WBGene00021020									WBGene00015510
									WBGene00015646			WBGene00009433			WBGene00021048									WBGene00015646
									WBGene00015650			WBGene00009475			WBGene00021113									WBGene00015650
									WBGene00015660			WBGene00009476			WBGene00021121									WBGene00015660
									WBGene00015688			WBGene00009482			WBGene00021167									WBGene00015688
									WBGene00015752			WBGene00009503			WBGene00021183									WBGene00015752
									WBGene00015780			WBGene00009512			WBGene00021253									WBGene00015780
									WBGene00015781			WBGene00009515			WBGene00021288									WBGene00015781
									WBGene00015794			WBGene00009518			WBGene00021335									WBGene00015794
									WBGene00015802			WBGene00009526			WBGene00021336									WBGene00015802
									WBGene00015814			WBGene00009531			WBGene00021381									WBGene00015814
									WBGene00015887			WBGene00009532			WBGene00021398									WBGene00015887
									WBGene00015896			WBGene00009562			WBGene00021441									WBGene00015896
									WBGene00015937			WBGene00009577			WBGene00021442									WBGene00015937
									WBGene00015942			WBGene00009578			WBGene00021469									WBGene00015942
									WBGene00015954			WBGene00009595			WBGene00021472									WBGene00015954
									WBGene00015956			WBGene00009617			WBGene00021478									WBGene00015956
									WBGene00015968			WBGene00009621			WBGene00021491									WBGene00015968
									WBGene00016006			WBGene00009626			WBGene00021518									WBGene00016006
									WBGene00016013			WBGene00009628			WBGene00021579									WBGene00016013
									WBGene00016018			WBGene00009632			WBGene00021581									WBGene00016018
									WBGene00016046			WBGene00009663			WBGene00021583									WBGene00016046
									WBGene00016048			WBGene00009676			WBGene00021614									WBGene00016048
									WBGene00016052			WBGene00009677			WBGene00021627									WBGene00016052
									WBGene00016061			WBGene00009679			WBGene00021650									WBGene00016061
									WBGene00016101			WBGene00009681			WBGene00021731									WBGene00016101
									WBGene00016103			WBGene00009706			WBGene00021739									WBGene00016103
									WBGene00016119			WBGene00009717			WBGene00021873									WBGene00016119
									WBGene00016133			WBGene00009724			WBGene00021880									WBGene00016133
									WBGene00016161			WBGene00009741			WBGene00021909									WBGene00016161
									WBGene00016201			WBGene00009773			WBGene00021965									WBGene00016201
									WBGene00016204			WBGene00009778			WBGene00021969									WBGene00016204
									WBGene00016210			WBGene00009787			WBGene00021996									WBGene00016210
									WBGene00016234			WBGene00009803			WBGene00022010									WBGene00016234
									WBGene00016264			WBGene00009804			WBGene00022040									WBGene00016264
									WBGene00016266			WBGene00009813			WBGene00022093									WBGene00016266
									WBGene00016274			WBGene00009818			WBGene00022144									WBGene00016274
									WBGene00016283			WBGene00009877			WBGene00022162									WBGene00016283
									WBGene00016292			WBGene00009883			WBGene00022178									WBGene00016292
									WBGene00016335			WBGene00009886			WBGene00022181									WBGene00016335
									WBGene00016351			WBGene00009888			WBGene00022194									WBGene00016351
									WBGene00016357			WBGene00009895			WBGene00022254									WBGene00016357
									WBGene00016361			WBGene00009898			WBGene00022276									WBGene00016361
									WBGene00016399			WBGene00009926			WBGene00022354									WBGene00016399
									WBGene00016417			WBGene00009943			WBGene00022386									WBGene00016417
									WBGene00016419			WBGene00009947			WBGene00022410									WBGene00016419
									WBGene00016422			WBGene00009957			WBGene00022439									WBGene00016422
									WBGene00016435			WBGene00009964			WBGene00022445									WBGene00016435
									WBGene00016440			WBGene00009973			WBGene00022490									WBGene00016440
									WBGene00016447			WBGene00009983			WBGene00022562									WBGene00016447
									WBGene00016500			WBGene00009984			WBGene00022597									WBGene00016500
									WBGene00016523			WBGene00009995			WBGene00022615									WBGene00016523
									WBGene00016531			WBGene00010001			WBGene00022621									WBGene00016531
									WBGene00016535			WBGene00010007			WBGene00022643									WBGene00016535
									WBGene00016541			WBGene00010012			WBGene00022644									WBGene00016541
									WBGene00016594			WBGene00010019			WBGene00022705									WBGene00016594
									WBGene00016596			WBGene00010047			WBGene00022751									WBGene00016596
									WBGene00016614			WBGene00010059			WBGene00022754									WBGene00016614
									WBGene00016641			WBGene00010062			WBGene00023068									WBGene00016641
									WBGene00016644			WBGene00010063			WBGene00023407									WBGene00016644
									WBGene00016657			WBGene00010065			WBGene00043062									WBGene00016657
									WBGene00016658			WBGene00010083			WBGene00043097									WBGene00016658
									WBGene00016659			WBGene00010084			WBGene00044073									WBGene00016659
									WBGene00016664			WBGene00010086			WBGene00044113									WBGene00016664
									WBGene00016716			WBGene00010109			WBGene00044177									WBGene00016716
									WBGene00016722			WBGene00010115			WBGene00044206									WBGene00016722
									WBGene00016749			WBGene00010117			WBGene00044212									WBGene00016749
									WBGene00016752			WBGene00010150			WBGene00044280									WBGene00016752
									WBGene00016825			WBGene00010177			WBGene00044396									WBGene00016825
									WBGene00016848			WBGene00010204			WBGene00044447									WBGene00016848
									WBGene00016874			WBGene00010216			WBGene00044469									WBGene00016874
									WBGene00016877			WBGene00010225			WBGene00044488									WBGene00016877
									WBGene00016896			WBGene00010236			WBGene00044492									WBGene00016896
									WBGene00016918			WBGene00010238			WBGene00044502									WBGene00016918
									WBGene00016957			WBGene00010272			WBGene00044547									WBGene00016957
									WBGene00016970			WBGene00010285			WBGene00044554									WBGene00016970
									WBGene00016987			WBGene00010290			WBGene00044607									WBGene00016987
									WBGene00017023			WBGene00010336			WBGene00044633									WBGene00017023
									WBGene00017065			WBGene00010337			WBGene00044686									WBGene00017065
									WBGene00017089			WBGene00010348			WBGene00044728									WBGene00017089
									WBGene00017112			WBGene00010424			WBGene00044737									WBGene00017112
									WBGene00017123			WBGene00010440			WBGene00044773									WBGene00017123
									WBGene00017124			WBGene00010453			WBGene00044901									WBGene00017124
									WBGene00017128			WBGene00010470			WBGene00044921									WBGene00017128
									WBGene00017166			WBGene00010475			WBGene00044998									WBGene00017166
									WBGene00017303			WBGene00010488			WBGene00045261									WBGene00017303
									WBGene00017307			WBGene00010491			WBGene00045355									WBGene00017307
									WBGene00017336			WBGene00010503			WBGene00045387									WBGene00017336
									WBGene00017361			WBGene00010507			WBGene00045394									WBGene00017361
									WBGene00017374			WBGene00010522			WBGene00045397									WBGene00017374
									WBGene00017386			WBGene00010524			WBGene00045400									WBGene00017386
									WBGene00017429			WBGene00010528			WBGene00045411									WBGene00017429
									WBGene00017436			WBGene00010539			WBGene00045457									WBGene00017436
									WBGene00017438			WBGene00010545			WBGene00077439									WBGene00017438
									WBGene00017440			WBGene00010567			WBGene00077757									WBGene00017440
									WBGene00017483			WBGene00010573			WBGene00077764									WBGene00017483
									WBGene00017498			WBGene00010575			WBGene00194641									WBGene00017498
									WBGene00017501			WBGene00010593			WBGene00194703									WBGene00017501
									WBGene00017506			WBGene00010595			WBGene00194985									WBGene00017506
									WBGene00017536			WBGene00010597			WBGene00206388									WBGene00017536
									WBGene00017537			WBGene00010613			WBGene00206464									WBGene00017537
									WBGene00017542			WBGene00010633			WBGene00219316									WBGene00017542
									WBGene00017563			WBGene00010700			WBGene00235114									WBGene00017563
									WBGene00017565			WBGene00010703			WBGene00255375									WBGene00017565
									WBGene00017567			WBGene00010723			WBGene00271444									WBGene00017567
									WBGene00017621			WBGene00010727			WBGene00271815									WBGene00017621
									WBGene00017635			WBGene00010738			WBGene00284848									WBGene00017635
									WBGene00017640			WBGene00010740												WBGene00017640
									WBGene00017657			WBGene00010742												WBGene00017657
									WBGene00017658			WBGene00010749												WBGene00017658
									WBGene00017659			WBGene00010755												WBGene00017659
									WBGene00017660			WBGene00010769												WBGene00017660
									WBGene00017673			WBGene00010772												WBGene00017673
									WBGene00017678			WBGene00010790												WBGene00017678
									WBGene00017688			WBGene00010796												WBGene00017688
									WBGene00017698			WBGene00010811												WBGene00017698
									WBGene00017717			WBGene00010827												WBGene00017717
									WBGene00017748			WBGene00010850												WBGene00017748
									WBGene00017756			WBGene00010867												WBGene00017756
									WBGene00017765			WBGene00010868												WBGene00017765
									WBGene00017773			WBGene00010870												WBGene00017773
									WBGene00017789			WBGene00010877												WBGene00017789
									WBGene00017834			WBGene00010902												WBGene00017834
									WBGene00017841			WBGene00010924												WBGene00017841
									WBGene00017851			WBGene00010943												WBGene00017851
									WBGene00017864			WBGene00010944												WBGene00017864
									WBGene00017923			WBGene00010953												WBGene00017923
									WBGene00017968			WBGene00010962												WBGene00017968
									WBGene00017970			WBGene00010977												WBGene00017970
									WBGene00017971			WBGene00011006												WBGene00017971
									WBGene00017979			WBGene00011018												WBGene00017979
									WBGene00017991			WBGene00011019												WBGene00017991
									WBGene00017998			WBGene00011026												WBGene00017998
									WBGene00018031			WBGene00011055												WBGene00018031
									WBGene00018051			WBGene00011072												WBGene00018051
									WBGene00018073			WBGene00011095												WBGene00018073
									WBGene00018146			WBGene00011102												WBGene00018146
									WBGene00018174			WBGene00011107												WBGene00018174
									WBGene00018195			WBGene00011108												WBGene00018195
									WBGene00018200			WBGene00011166												WBGene00018200
									WBGene00018217			WBGene00011176												WBGene00018217
									WBGene00018221			WBGene00011181												WBGene00018221
									WBGene00018250			WBGene00011190												WBGene00018250
									WBGene00018257			WBGene00011222												WBGene00018257
									WBGene00018268			WBGene00011235												WBGene00018268
									WBGene00018286			WBGene00011244												WBGene00018286
									WBGene00018297			WBGene00011263												WBGene00018297
									WBGene00018314			WBGene00011269												WBGene00018314
									WBGene00018349			WBGene00011283												WBGene00018349
									WBGene00018367			WBGene00011289												WBGene00018367
									WBGene00018376			WBGene00011330												WBGene00018376
									WBGene00018384			WBGene00011337												WBGene00018384
									WBGene00018400			WBGene00011362												WBGene00018400
									WBGene00018407			WBGene00011383												WBGene00018407
									WBGene00018418			WBGene00011392												WBGene00018418
									WBGene00018465			WBGene00011393												WBGene00018465
									WBGene00018487			WBGene00011404												WBGene00018487
									WBGene00018491			WBGene00011423												WBGene00018491
									WBGene00018519			WBGene00011428												WBGene00018519
									WBGene00018522			WBGene00011429												WBGene00018522
									WBGene00018532			WBGene00011436												WBGene00018532
									WBGene00018602			WBGene00011460												WBGene00018602
									WBGene00018656			WBGene00011462												WBGene00018656
									WBGene00018682			WBGene00011474												WBGene00018682
									WBGene00018701			WBGene00011486												WBGene00018701
									WBGene00018702			WBGene00011498												WBGene00018702
									WBGene00018724			WBGene00011508												WBGene00018724
									WBGene00018731			WBGene00011522												WBGene00018731
									WBGene00018737			WBGene00011531												WBGene00018737
									WBGene00018744			WBGene00011548												WBGene00018744
									WBGene00018755			WBGene00011561												WBGene00018755
									WBGene00018758			WBGene00011564												WBGene00018758
									WBGene00018869			WBGene00011672												WBGene00018869
									WBGene00018885			WBGene00011683												WBGene00018885
									WBGene00018911			WBGene00011708												WBGene00018911
									WBGene00018952			WBGene00011713												WBGene00018952
									WBGene00018969			WBGene00011718												WBGene00018969
									WBGene00018986			WBGene00011725												WBGene00018986
									WBGene00019001			WBGene00011733												WBGene00019001
									WBGene00019016			WBGene00011736												WBGene00019016
									WBGene00019021			WBGene00011737												WBGene00019021
									WBGene00019022			WBGene00011738												WBGene00019022
									WBGene00019060			WBGene00011748												WBGene00019060
									WBGene00019111			WBGene00011756												WBGene00019111
									WBGene00019154			WBGene00011763												WBGene00019154
									WBGene00019178			WBGene00011767												WBGene00019178
									WBGene00019184			WBGene00011768												WBGene00019184
									WBGene00019203			WBGene00011798												WBGene00019203
									WBGene00019208			WBGene00011800												WBGene00019208
									WBGene00019211			WBGene00011801												WBGene00019211
									WBGene00019215			WBGene00011821												WBGene00019215
									WBGene00019232			WBGene00011831												WBGene00019232
									WBGene00019234			WBGene00011838												WBGene00019234
									WBGene00019236			WBGene00011869												WBGene00019236
									WBGene00019249			WBGene00011880												WBGene00019249
									WBGene00019272			WBGene00011891												WBGene00019272
									WBGene00019298			WBGene00011893												WBGene00019298
									WBGene00019351			WBGene00011894												WBGene00019351
									WBGene00019368			WBGene00011904												WBGene00019368
									WBGene00019406			WBGene00011935												WBGene00019406
									WBGene00019410			WBGene00011936												WBGene00019410
									WBGene00019430			WBGene00011938												WBGene00019430
									WBGene00019450			WBGene00011957												WBGene00019450
									WBGene00019472			WBGene00011971												WBGene00019472
									WBGene00019476			WBGene00011977												WBGene00019476
									WBGene00019477			WBGene00011978												WBGene00019477
									WBGene00019489			WBGene00011979												WBGene00019489
									WBGene00019492			WBGene00011995												WBGene00019492
									WBGene00019495			WBGene00011997												WBGene00019495
									WBGene00019521			WBGene00012032												WBGene00019521
									WBGene00019540			WBGene00012100												WBGene00019540
									WBGene00019572			WBGene00012101												WBGene00019572
									WBGene00019597			WBGene00012107												WBGene00019597
									WBGene00019620			WBGene00012113												WBGene00019620
									WBGene00019656			WBGene00012122												WBGene00019656
									WBGene00019663			WBGene00012134												WBGene00019663
									WBGene00019727			WBGene00012140												WBGene00019727
									WBGene00019730			WBGene00012143												WBGene00019730
									WBGene00019732			WBGene00012144												WBGene00019732
									WBGene00019760			WBGene00012184												WBGene00019760
									WBGene00019779			WBGene00012185												WBGene00019779
									WBGene00019780			WBGene00012186												WBGene00019780
									WBGene00019803			WBGene00012212												WBGene00019803
									WBGene00019854			WBGene00012226												WBGene00019854
									WBGene00019875			WBGene00012239												WBGene00019875
									WBGene00019939			WBGene00012251												WBGene00019939
									WBGene00019944			WBGene00012253												WBGene00019944
									WBGene00019963			WBGene00012255												WBGene00019963
									WBGene00019978			WBGene00012256												WBGene00019978
									WBGene00020007			WBGene00012257												WBGene00020007
									WBGene00020022			WBGene00012261												WBGene00020022
									WBGene00020029			WBGene00012274												WBGene00020029
									WBGene00020033			WBGene00012289												WBGene00020033
									WBGene00020049			WBGene00012291												WBGene00020049
									WBGene00020082			WBGene00012306												WBGene00020082
									WBGene00020084			WBGene00012358												WBGene00020084
									WBGene00020104			WBGene00012364												WBGene00020104
									WBGene00020135			WBGene00012381												WBGene00020135
									WBGene00020139			WBGene00012382												WBGene00020139
									WBGene00020143			WBGene00012383												WBGene00020143
									WBGene00020146			WBGene00012407												WBGene00020146
									WBGene00020149			WBGene00012433												WBGene00020149
									WBGene00020158			WBGene00012443												WBGene00020158
									WBGene00020166			WBGene00012444												WBGene00020166
									WBGene00020187			WBGene00012445												WBGene00020187
									WBGene00020195			WBGene00012452												WBGene00020195
									WBGene00020258			WBGene00012462												WBGene00020258
									WBGene00020301			WBGene00012478												WBGene00020301
									WBGene00020329			WBGene00012531												WBGene00020329
									WBGene00020339			WBGene00012545												WBGene00020339
									WBGene00020349			WBGene00012548												WBGene00020349
									WBGene00020353			WBGene00012554												WBGene00020353
									WBGene00020369			WBGene00012585												WBGene00020369
									WBGene00020413			WBGene00012591												WBGene00020413
									WBGene00020414			WBGene00012648												WBGene00020414
									WBGene00020507			WBGene00012664												WBGene00020507
									WBGene00020509			WBGene00012668												WBGene00020509
									WBGene00020530			WBGene00012704												WBGene00020530
									WBGene00020560			WBGene00012747												WBGene00020560
									WBGene00020566			WBGene00012759												WBGene00020566
									WBGene00020592			WBGene00012783												WBGene00020592
									WBGene00020596			WBGene00012794												WBGene00020596
									WBGene00020651			WBGene00012812												WBGene00020651
									WBGene00020658			WBGene00012813												WBGene00020658
									WBGene00020661			WBGene00012850												WBGene00020661
									WBGene00020674			WBGene00012853												WBGene00020674
									WBGene00020703			WBGene00012854												WBGene00020703
									WBGene00020713			WBGene00012875												WBGene00020713
									WBGene00020715			WBGene00012878												WBGene00020715
									WBGene00020732			WBGene00012886												WBGene00020732
									WBGene00020741			WBGene00012910												WBGene00020741
									WBGene00020786			WBGene00012911												WBGene00020786
									WBGene00020788			WBGene00012961												WBGene00020788
									WBGene00020806			WBGene00012968												WBGene00020806
									WBGene00020808			WBGene00012980												WBGene00020808
									WBGene00020811			WBGene00013008												WBGene00020811
									WBGene00020840			WBGene00013035												WBGene00020840
									WBGene00020860			WBGene00013037												WBGene00020860
									WBGene00020865			WBGene00013077												WBGene00020865
									WBGene00020891			WBGene00013078												WBGene00020891
									WBGene00020905			WBGene00013079												WBGene00020905
									WBGene00020917			WBGene00013080												WBGene00020917
									WBGene00020921			WBGene00013101												WBGene00020921
									WBGene00020938			WBGene00013103												WBGene00020938
									WBGene00020940			WBGene00013104												WBGene00020940
									WBGene00020962			WBGene00013118												WBGene00020962
									WBGene00020990			WBGene00013181												WBGene00020990
									WBGene00021043			WBGene00013197												WBGene00021043
									WBGene00021068			WBGene00013255												WBGene00021068
									WBGene00021095			WBGene00013263												WBGene00021095
									WBGene00021113			WBGene00013266												WBGene00021113
									WBGene00021114			WBGene00013284												WBGene00021114
									WBGene00021128			WBGene00013289												WBGene00021128
									WBGene00021156			WBGene00013292												WBGene00021156
									WBGene00021159			WBGene00013352												WBGene00021159
									WBGene00021161			WBGene00013366												WBGene00021161
									WBGene00021183			WBGene00013439												WBGene00021183
									WBGene00021335			WBGene00013477												WBGene00021335
									WBGene00021337			WBGene00013489												WBGene00021337
									WBGene00021398			WBGene00013499												WBGene00021398
									WBGene00021533			WBGene00013515												WBGene00021533
									WBGene00021625			WBGene00013520												WBGene00021625
									WBGene00021627			WBGene00013575												WBGene00021627
									WBGene00021641			WBGene00013579												WBGene00021641
									WBGene00021645			WBGene00013633												WBGene00021645
									WBGene00021743			WBGene00013643												WBGene00021743
									WBGene00021768			WBGene00013650												WBGene00021768
									WBGene00021791			WBGene00013704												WBGene00021791
									WBGene00021817			WBGene00013716												WBGene00021817
									WBGene00021818			WBGene00013736												WBGene00021818
									WBGene00021835			WBGene00013763												WBGene00021835
									WBGene00021852			WBGene00013882												WBGene00021852
									WBGene00021876			WBGene00013884												WBGene00021876
									WBGene00021879			WBGene00013898												WBGene00021879
									WBGene00021975			WBGene00013899												WBGene00021975
									WBGene00021996			WBGene00013900												WBGene00021996
									WBGene00022047			WBGene00013906												WBGene00022047
									WBGene00022048			WBGene00013934												WBGene00022048
									WBGene00022076			WBGene00013963												WBGene00022076
									WBGene00022160			WBGene00013964												WBGene00022160
									WBGene00022199			WBGene00013969												WBGene00022199
									WBGene00022200			WBGene00014000												WBGene00022200
									WBGene00022245			WBGene00014002												WBGene00022245
									WBGene00022252			WBGene00014006												WBGene00022252
									WBGene00022307			WBGene00014030												WBGene00022307
									WBGene00022382			WBGene00014046												WBGene00022382
									WBGene00022410			WBGene00014047												WBGene00022410
									WBGene00022415			WBGene00014051												WBGene00022415
									WBGene00022474			WBGene00014053												WBGene00022474
									WBGene00022500			WBGene00014057												WBGene00022500
									WBGene00022515			WBGene00014088												WBGene00022515
									WBGene00022546			WBGene00014090												WBGene00022546
									WBGene00022562			WBGene00014091												WBGene00022562
									WBGene00022621			WBGene00014106												WBGene00022621
									WBGene00022642			WBGene00014125												WBGene00022642
									WBGene00022649			WBGene00014135												WBGene00022649
									WBGene00022665			WBGene00014136												WBGene00022665
									WBGene00022679			WBGene00014140												WBGene00022679
									WBGene00022680			WBGene00014141												WBGene00022680
									WBGene00022743			WBGene00014148												WBGene00022743
									WBGene00022751			WBGene00014150												WBGene00022751
									WBGene00022754			WBGene00014173												WBGene00022754
									WBGene00022781			WBGene00014183												WBGene00022781
									WBGene00022856			WBGene00014207												WBGene00022856
									WBGene00022951			WBGene00014213												WBGene00022951
									WBGene00023021			WBGene00014233												WBGene00023021
									WBGene00023069			WBGene00014252												WBGene00023069
									WBGene00023451			WBGene00014262												WBGene00023451
									WBGene00023485			WBGene00014294												WBGene00023485
									WBGene00044019			WBGene00014307												WBGene00044019
									WBGene00044049			WBGene00014308												WBGene00044049
									WBGene00044082			WBGene00014309												WBGene00044082
									WBGene00044107			WBGene00014472												WBGene00044107
									WBGene00044109			WBGene00014505												WBGene00044109
									WBGene00044177			WBGene00014669												WBGene00044177
									WBGene00044191			WBGene00014826												WBGene00044191
									WBGene00044206			WBGene00015043												WBGene00044206
									WBGene00044445			WBGene00015047												WBGene00044445
									WBGene00044500			WBGene00015048												WBGene00044500
									WBGene00044553			WBGene00015050												WBGene00044553
									WBGene00044636			WBGene00015055												WBGene00044636
									WBGene00044737			WBGene00015057												WBGene00044737
									WBGene00044988			WBGene00015061												WBGene00044988
									WBGene00045245			WBGene00015088												WBGene00045245
									WBGene00045265			WBGene00015110												WBGene00045265
									WBGene00045275			WBGene00015116												WBGene00045275
									WBGene00045276			WBGene00015122												WBGene00045276
									WBGene00045355			WBGene00015131												WBGene00045355
									WBGene00045387			WBGene00015217												WBGene00045387
									WBGene00050943			WBGene00015278												WBGene00050943
									WBGene00077693			WBGene00015295												WBGene00077693
									WBGene00077697			WBGene00015298												WBGene00077697
									WBGene00077701			WBGene00015328												WBGene00077701
									WBGene00194674			WBGene00015332												WBGene00194674
									WBGene00194703			WBGene00015339												WBGene00194703
									WBGene00194821			WBGene00015340												WBGene00194821
									WBGene00194908			WBGene00015354												WBGene00194908
									WBGene00219316			WBGene00015356												WBGene00219316
									WBGene00219423			WBGene00015389												WBGene00219423
									WBGene00255375			WBGene00015391												WBGene00255375
												WBGene00015393
												WBGene00015403
												WBGene00015471
												WBGene00015472
												WBGene00015476
												WBGene00015480
												WBGene00015510
												WBGene00015537
												WBGene00015547
												WBGene00015561
												WBGene00015569
												WBGene00015580
												WBGene00015619
												WBGene00015646
												WBGene00015647
												WBGene00015660
												WBGene00015671
												WBGene00015680
												WBGene00015716
												WBGene00015752
												WBGene00015756
												WBGene00015767
												WBGene00015781
												WBGene00015790
												WBGene00015791
												WBGene00015794
												WBGene00015823
												WBGene00015828
												WBGene00015913
												WBGene00015930
												WBGene00015932
												WBGene00015933
												WBGene00015942
												WBGene00015947
												WBGene00015949
												WBGene00015954
												WBGene00015956
												WBGene00015968
												WBGene00015993
												WBGene00016006
												WBGene00016018
												WBGene00016028
												WBGene00016033
												WBGene00016048
												WBGene00016052
												WBGene00016099
												WBGene00016101
												WBGene00016103
												WBGene00016114
												WBGene00016133
												WBGene00016134
												WBGene00016190
												WBGene00016197
												WBGene00016201
												WBGene00016204
												WBGene00016210
												WBGene00016260
												WBGene00016264
												WBGene00016266
												WBGene00016281
												WBGene00016283
												WBGene00016289
												WBGene00016292
												WBGene00016314
												WBGene00016332
												WBGene00016335
												WBGene00016351
												WBGene00016354
												WBGene00016362
												WBGene00016379
												WBGene00016407
												WBGene00016419
												WBGene00016422
												WBGene00016425
												WBGene00016435
												WBGene00016440
												WBGene00016447
												WBGene00016450
												WBGene00016474
												WBGene00016481
												WBGene00016483
												WBGene00016484
												WBGene00016500
												WBGene00016505
												WBGene00016523
												WBGene00016594
												WBGene00016595
												WBGene00016611
												WBGene00016634
												WBGene00016657
												WBGene00016659
												WBGene00016670
												WBGene00016684
												WBGene00016716
												WBGene00016717
												WBGene00016721
												WBGene00016722
												WBGene00016728
												WBGene00016749
												WBGene00016756
												WBGene00016759
												WBGene00016763
												WBGene00016781
												WBGene00016788
												WBGene00016845
												WBGene00016848
												WBGene00016862
												WBGene00016893
												WBGene00016894
												WBGene00016898
												WBGene00016913
												WBGene00016918
												WBGene00016920
												WBGene00016958
												WBGene00016997
												WBGene00017027
												WBGene00017041
												WBGene00017065
												WBGene00017071
												WBGene00017123
												WBGene00017124
												WBGene00017128
												WBGene00017184
												WBGene00017195
												WBGene00017201
												WBGene00017258
												WBGene00017291
												WBGene00017302
												WBGene00017303
												WBGene00017307
												WBGene00017322
												WBGene00017340
												WBGene00017350
												WBGene00017361
												WBGene00017374
												WBGene00017418
												WBGene00017426
												WBGene00017429
												WBGene00017430
												WBGene00017438
												WBGene00017447
												WBGene00017448
												WBGene00017467
												WBGene00017483
												WBGene00017484
												WBGene00017506
												WBGene00017536
												WBGene00017541
												WBGene00017542
												WBGene00017565
												WBGene00017571
												WBGene00017574
												WBGene00017578
												WBGene00017582
												WBGene00017592
												WBGene00017600
												WBGene00017613
												WBGene00017621
												WBGene00017644
												WBGene00017657
												WBGene00017663
												WBGene00017671
												WBGene00017678
												WBGene00017687
												WBGene00017691
												WBGene00017698
												WBGene00017716
												WBGene00017772
												WBGene00017773
												WBGene00017781
												WBGene00017789
												WBGene00017813
												WBGene00017834
												WBGene00017840
												WBGene00017851
												WBGene00017861
												WBGene00017901
												WBGene00017904
												WBGene00017923
												WBGene00017962
												WBGene00017968
												WBGene00017970
												WBGene00017971
												WBGene00017991
												WBGene00017998
												WBGene00018018
												WBGene00018024
												WBGene00018025
												WBGene00018052
												WBGene00018055
												WBGene00018073
												WBGene00018085
												WBGene00018100
												WBGene00018101
												WBGene00018112
												WBGene00018117
												WBGene00018145
												WBGene00018146
												WBGene00018174
												WBGene00018187
												WBGene00018195
												WBGene00018214
												WBGene00018216
												WBGene00018217
												WBGene00018221
												WBGene00018249
												WBGene00018257
												WBGene00018258
												WBGene00018286
												WBGene00018293
												WBGene00018297
												WBGene00018298
												WBGene00018303
												WBGene00018342
												WBGene00018343
												WBGene00018345
												WBGene00018349
												WBGene00018350
												WBGene00018353
												WBGene00018367
												WBGene00018384
												WBGene00018398
												WBGene00018400
												WBGene00018407
												WBGene00018418
												WBGene00018465
												WBGene00018487
												WBGene00018519
												WBGene00018522
												WBGene00018523
												WBGene00018532
												WBGene00018562
												WBGene00018572
												WBGene00018590
												WBGene00018602
												WBGene00018615
												WBGene00018616
												WBGene00018645
												WBGene00018656
												WBGene00018682
												WBGene00018702
												WBGene00018729
												WBGene00018730
												WBGene00018731
												WBGene00018737
												WBGene00018743
												WBGene00018744
												WBGene00018755
												WBGene00018758
												WBGene00018869
												WBGene00018903
												WBGene00018952
												WBGene00018969
												WBGene00018971
												WBGene00018986
												WBGene00019021
												WBGene00019022
												WBGene00019046
												WBGene00019057
												WBGene00019060
												WBGene00019090
												WBGene00019092
												WBGene00019097
												WBGene00019102
												WBGene00019105
												WBGene00019111
												WBGene00019148
												WBGene00019154
												WBGene00019160
												WBGene00019166
												WBGene00019170
												WBGene00019184
												WBGene00019204
												WBGene00019205
												WBGene00019215
												WBGene00019225
												WBGene00019227
												WBGene00019236
												WBGene00019237
												WBGene00019272
												WBGene00019280
												WBGene00019284
												WBGene00019294
												WBGene00019298
												WBGene00019324
												WBGene00019327
												WBGene00019329
												WBGene00019345
												WBGene00019347
												WBGene00019351
												WBGene00019361
												WBGene00019365
												WBGene00019368
												WBGene00019407
												WBGene00019476
												WBGene00019477
												WBGene00019478
												WBGene00019488
												WBGene00019489
												WBGene00019492
												WBGene00019495
												WBGene00019520
												WBGene00019540
												WBGene00019597
												WBGene00019617
												WBGene00019655
												WBGene00019699
												WBGene00019717
												WBGene00019727
												WBGene00019730
												WBGene00019744
												WBGene00019748
												WBGene00019772
												WBGene00019779
												WBGene00019780
												WBGene00019803
												WBGene00019839
												WBGene00019855
												WBGene00019875
												WBGene00019932
												WBGene00019944
												WBGene00019967
												WBGene00019973
												WBGene00019975
												WBGene00019978
												WBGene00019979
												WBGene00019986
												WBGene00020007
												WBGene00020012
												WBGene00020029
												WBGene00020033
												WBGene00020047
												WBGene00020049
												WBGene00020082
												WBGene00020104
												WBGene00020114
												WBGene00020126
												WBGene00020139
												WBGene00020142
												WBGene00020143
												WBGene00020146
												WBGene00020155
												WBGene00020156
												WBGene00020158
												WBGene00020194
												WBGene00020195
												WBGene00020200
												WBGene00020207
												WBGene00020237
												WBGene00020251
												WBGene00020301
												WBGene00020317
												WBGene00020326
												WBGene00020335
												WBGene00020339
												WBGene00020340
												WBGene00020369
												WBGene00020386
												WBGene00020393
												WBGene00020456
												WBGene00020471
												WBGene00020497
												WBGene00020504
												WBGene00020554
												WBGene00020556
												WBGene00020560
												WBGene00020561
												WBGene00020562
												WBGene00020579
												WBGene00020613
												WBGene00020617
												WBGene00020649
												WBGene00020651
												WBGene00020662
												WBGene00020700
												WBGene00020710
												WBGene00020732
												WBGene00020736
												WBGene00020740
												WBGene00020760
												WBGene00020774
												WBGene00020788
												WBGene00020806
												WBGene00020808
												WBGene00020811
												WBGene00020836
												WBGene00020837
												WBGene00020840
												WBGene00020846
												WBGene00020847
												WBGene00020854
												WBGene00020862
												WBGene00020865
												WBGene00020881
												WBGene00020886
												WBGene00020895
												WBGene00020908
												WBGene00020917
												WBGene00020921
												WBGene00020930
												WBGene00020938
												WBGene00020981
												WBGene00021018
												WBGene00021020
												WBGene00021036
												WBGene00021043
												WBGene00021048
												WBGene00021060
												WBGene00021068
												WBGene00021095
												WBGene00021114
												WBGene00021121
												WBGene00021128
												WBGene00021148
												WBGene00021160
												WBGene00021253
												WBGene00021321
												WBGene00021335
												WBGene00021336
												WBGene00021337
												WBGene00021398
												WBGene00021415
												WBGene00021464
												WBGene00021469
												WBGene00021493
												WBGene00021495
												WBGene00021543
												WBGene00021581
												WBGene00021583
												WBGene00021614
												WBGene00021625
												WBGene00021627
												WBGene00021635
												WBGene00021641
												WBGene00021645
												WBGene00021675
												WBGene00021698
												WBGene00021731
												WBGene00021743
												WBGene00021768
												WBGene00021772
												WBGene00021791
												WBGene00021796
												WBGene00021834
												WBGene00021852
												WBGene00021873
												WBGene00021876
												WBGene00021879
												WBGene00021894
												WBGene00021895
												WBGene00021909
												WBGene00021948
												WBGene00021975
												WBGene00021977
												WBGene00021979
												WBGene00021984
												WBGene00022010
												WBGene00022047
												WBGene00022048
												WBGene00022093
												WBGene00022139
												WBGene00022144
												WBGene00022160
												WBGene00022178
												WBGene00022196
												WBGene00022231
												WBGene00022245
												WBGene00022248
												WBGene00022254
												WBGene00022271
												WBGene00022276
												WBGene00022307
												WBGene00022358
												WBGene00022382
												WBGene00022386
												WBGene00022410
												WBGene00022413
												WBGene00022415
												WBGene00022445
												WBGene00022474
												WBGene00022490
												WBGene00022499
												WBGene00022500
												WBGene00022515
												WBGene00022517
												WBGene00022538
												WBGene00022549
												WBGene00022562
												WBGene00022591
												WBGene00022593
												WBGene00022610
												WBGene00022615
												WBGene00022633
												WBGene00022642
												WBGene00022649
												WBGene00022653
												WBGene00022664
												WBGene00022665
												WBGene00022679
												WBGene00022680
												WBGene00022736
												WBGene00022751
												WBGene00022754
												WBGene00022781
												WBGene00022797
												WBGene00022816
												WBGene00022821
												WBGene00022847
												WBGene00022858
												WBGene00022861
												WBGene00022893
												WBGene00022951
												WBGene00023021
												WBGene00023036
												WBGene00023069
												WBGene00023407
												WBGene00023432
												WBGene00023451
												WBGene00043062
												WBGene00043702
												WBGene00043982
												WBGene00044019
												WBGene00044049
												WBGene00044070
												WBGene00044073
												WBGene00044078
												WBGene00044080
												WBGene00044082
												WBGene00044109
												WBGene00044178
												WBGene00044191
												WBGene00044206
												WBGene00044212
												WBGene00044260
												WBGene00044280
												WBGene00044294
												WBGene00044296
												WBGene00044350
												WBGene00044396
												WBGene00044468
												WBGene00044502
												WBGene00044553
												WBGene00044554
												WBGene00044607
												WBGene00044686
												WBGene00044728
												WBGene00044737
												WBGene00044743
												WBGene00044773
												WBGene00044779
												WBGene00044792
												WBGene00044921
												WBGene00044998
												WBGene00045063
												WBGene00045245
												WBGene00045251
												WBGene00045261
												WBGene00045387
												WBGene00045397
												WBGene00045400
												WBGene00045411
												WBGene00045457
												WBGene00045473
												WBGene00077437
												WBGene00077693
												WBGene00077701
												WBGene00077757
												WBGene00077770
												WBGene00194641
												WBGene00194703
												WBGene00194717
												WBGene00194908
												WBGene00194985
												WBGene00206464
												WBGene00206522
												WBGene00219216
												WBGene00219316
												WBGene00235114
												WBGene00271444

## Sheet: Table S6
Supplementary Table S6
Overlap of genes regulated by daf-2(-) in this study and in published work
For each overlap, the table list the number of overlapping genes (line 1), the enrichment factor (line 2) and hypergeometric probability of achieving an overlap of at least this size (line 3, italicized).
p-values < 0.05 were considered statistically significant.
N_published: number of genes as published in the respective study
N_WS276: number of genes in published studies, adjusted to Wormbase version WS276 (numbers may differ e.g. because some genes are "dead" and/or have been merged with other genes)
N: number of genes in published studies, adjusted to WS276, that are also detected in our NOIseq-analysis. i.e. all genes that passed low count-filtering.
"common genes Seo and Senchuk" refers to genes detected by both of these published studies, as determined by our own analysis.
Comparison of daf-2 regulated genes from this study to daf-2 regulated genes in published studies.												Comparison of daf-2 regulated genes from this study to genes regulated by daf-16 in long-lived mutants in published studies.
			Genes regulated by daf-2(-) in published studies												Genes regulated by daf-16 in published studies
			induced			repressed									induced				repressed
													genetic background		daf-2(-)				daf-2(-)
	published study		Seo et al.	Senchuk et al.	common genes,Seo and Senchuk	Seo et al.	Senchuk et al.	common genes,Seo and Senchuk					published study		Murphy et al.	Tepper et al.	Chen et al.	Kaletsky et al.	Murphy et al.	Tepper et al.	Chen et al.	Kaletsky et al.
			2015	2018		2015	2018								2003	2013	2015	2016	2003	2013	2015	2016
			day 1 adults	pre-fertile young adults		day 1 adults	pre-fertile young adults								day 1 adults	metaanalysis	day 1 adults	day 1 adults	day 1 adults	metaanalysis	day 1 adults	day 1 adults
			daf-2(e1370) vs wt			daf-2(e1370) vs wt									20 or 25 °C, various IIS-pathway mutants/rescue strains/RNAi-treatments vs corresponding controls	typically daf-2(-) vs daf-2(-); daf-16(-)	15 °C until L4, then 20 °C, DAF-16A/F targets, regulated in daf-2(e1370) vs wt AND in opposite direction in daf-16(mu86);daf-2(e1370) vs daf-2(e1370) and daf-16a/f(mg54);daf-2(e1370) vs daf-2(e1370)	20 °C, daf-16; daf-2; zIs365 from TJ365 (zIs356 [daf-16p::daf-16a/b::GFP + rol-6(su1006)] vs daf-16(mu86); daf-2(e1370)	20 or 25 °C, various IIS-pathway mutants/rescue strains/RNAi-treatments vs corresponding controls	typically daf-2(-) vs daf-2(-); daf-16(-)	15 °C until L4, then 20 °C, DAF-16A/F targets, regulated in daf-2(e1370) vs wt AND in opposite direction in daf-16(mu86);daf-2(e1370) vs daf-2(e1370) and daf-16a/f(mg54);daf-2(e1370) vs daf-2(e1370)	20 °C, daf-16; daf-2; zIs365 from TJ365 (zIs356 [daf-16p::daf-16a/b::GFP + rol-6(su1006)] vs daf-16(mu86); daf-2(e1370)
	N_published		1914	2594		243	2155						N_published		264	1663	270	312	251	1733	181	234
	N_WS276		1907	2585	1006	241	2152	134					N_WS276		242	1653	265	312	231	1720	177	234
	N		1553	1818	840	173	1902	114					N		190	1179	188	275	163	1379	126	209
Genes regulated by daf-2(-), this study	induced	1200	611	508	371	7	36	2				Genes regulated by daf-2(-), this study	induced	1200	105	467	90	103	19	89	15	5
			3.47597	2.46875	3.90212	0.357486	0.167224	0.155							4.8825	3.49953	4.22952	3.30911	1.02985	0.570207	1.05179	0.211364
			5.9032e-230	2.51342e-108	1.43431e-145	0.999827	1	0.999984							1.98398e-50	9.25337e-166	1.23026e-36	1.80922e-30	0.482471	1	0.458938	1
	repressed	285	15	18	7	36	105	33					repressed	285	8	12	2	8	38	93	23	13
			0.359305	0.368317	0.31	7.74104	2.05363	10.7684							1.56632	0.378626	0.395745	1.08218	8.67239	2.50877	6.79048	2.31388
			1	1	0.999981	2.47323e-22	1.33339e-14	1.71482e-25							0.140123	0.999993	0.964223	0.461058	1.89769e-25	2.76962e-18	2.40809e-13	0.00423438
References
Chen, A.T.; Guo, C.; Itani, O.A.; Budaitis, B.G.; Williams, T.W.; Hopkins, C.E.; McEachin, R.C.; Pande, M.; Grant, A.R.; Yoshina, S.; et al. Longevity Genes Revealed by Integrative Analysis of Isoform-Specific daf-16/FoxO Mutants of Caenorhabditis elegans. Genetics 2015, 201, 613-629, doi:10.1534/genetics.115.177998.
Kaletsky, R.; Lakhina, V.; Arey, R.; Williams, A.; Landis, J.; Ashraf, J.; Murphy, C.T. The C. elegans adult neuronal IIS/FOXO transcriptome reveals adult phenotype regulators. Nature 2016, 529, 92-96, doi:10.1038/nature16483.
Murphy, C.T.; McCarroll, S.A.; Bargmann, C.I.; Fraser, A.; Kamath, R.S.; Ahringer, J.; Li, H.; Kenyon, C. Genes that act downstream of DAF-16 to influence the lifespan of Caenorhabditis elegans. Nature 2003, 424, 277-283, doi:10.1038/nature01789.
Senchuk, M.M.; Dues, D.J.; Schaar, C.E.; Johnson, B.K.; Madaj, Z.B.; Bowman, M.J.; Winn, M.E.; Van Raamsdonk, J.M. Activation of DAF-16/FOXO by reactive oxygen species contributes to longevity in long-lived mitochondrial mutants in Caenorhabditis elegans. PLoS Genet 2018, 14, e1007268, doi:10.1371/journal.pgen.1007268.
Seo, M.; Seo, K.; Hwang, W.; Koo, H.J.; Hahm, J.H.; Yang, J.S.; Han, S.K.; Hwang, D.; Kim, S.; Jang, S.K.; et al. RNA helicase HEL-1 promotes longevity by specifically activating DAF-16/FOXO transcription factor signaling in Caenorhabditis elegans. Proc Natl Acad Sci U S A 2015, 112, E4246-4255, doi:10.1073/pnas.1505451112.
Tepper, R.G.; Ashraf, J.; Kaletsky, R.; Kleemann, G.; Murphy, C.T.; Bussemaker, H.J. PQM-1 complements DAF-16 as a key transcriptional regulator of DAF-2-mediated development and longevity. Cell 2013, 154, 676-690, doi:10.1016/j.cell.2013.07.006.

## Sheet: Table S7
Supplementary Table S7
Overlap of genes regulated by unc-43/egl-8 and daf-2/daf-16 in this study and in published work
For each overlap, the table list the number of overlapping genes (line 1), the enrichment factor (line 2) and hypergeometric probability of achieving an overlap of at least this size (line 3, italicized).
p-values < 0.05 were considered statistically significant.
N_published: number of genes as published in the respective study
N_WS276: number of genes in published studies, adjusted to Wormbase version WS276 (numbers may differ e.g. because some genes are "dead" and/or have been merged with other genes)
N: number of genes in published studies, adjusted to WS276, that are also detected in our NOIseq-analysis. i.e. all genes that passed low count-filtering.
Comparison of unc-43/egl-8regulated genes from this study to daf-2 regulated genes from this and other studies.																Comparison of unc-43/egl-8regulated genes from this study to daf-16 regulated genes from published studies.
					Genes regulated by daf-2(-)																Genes regulated by daf-16 in published studies
					induced				repressed												induced				repressed
		genetic background			daf-2(e1370)				daf-2(e1370)									genetic background			daf-2(-)				daf-2(-)
		published study			this study	Seo et al	Senchuk et al	common genes,Seo and Senchuck	this study	Seo et al	Senchuk et al	common genes,Seo and Senchuck						published study			Murphy et al	Tepper et al	Chen et al	Kaletsky et al	Murphy et al	Tepper et al	Chen et al	Kaletsky et al
						2015	2018			2015	2018										2003	2013	2015	2016	2003	2013	2015	2016
					day 1 adults	day 1 adults	pre-fertile young adults		day 1 adults	day 1 adults	pre-fertile young adults										day 1 adults	metaanalysis	day 1 adults	day 1 adults	day 1 adults	metaanalysis	day 1 adults	day 1 adults
																					20 or 25 °C, various IIS-pathway mutants/rescue strains/RNAi-treatments vs corresponding controls	typically daf-2(-) vs daf-2(-); daf-16(-)	15 °C until L4, then 20 °C, DAF-16A/F targets, regulated in daf-2(e1370) vs wt AND in opposite direction in daf-16(mu86);daf-2(e1370) vs daf-2(e1370) and daf-16a/f(mg54);daf-2(e1370) vs daf-2(e1370)	20 °C, daf-16; daf-2; zIs365 from TJ365 (zIs356 [daf-16p::daf-16a/b::GFP + rol-6(su1006)] vs daf-16(mu86); daf-2(e1370)	20 or 25 °C, various IIS-pathway mutants/rescue strains/RNAi-treatments vs corresponding controls	typically daf-2(-) vs daf-2(-); daf-16(-)	15 °C until L4, then 20 °C, DAF-16A/F targets, regulated in daf-2(e1370) vs wt AND in opposite direction in daf-16(mu86);daf-2(e1370) vs daf-2(e1370) and daf-16a/f(mg54);daf-2(e1370) vs daf-2(e1370)	20 °C, daf-16; daf-2; zIs365 from TJ365 (zIs356 [daf-16p::daf-16a/b::GFP + rol-6(su1006)] vs daf-16(mu86); daf-2(e1370)
		N_published				1914	2594			243	2155							N_published			264	1663	244	312	251	1733	155	234
		N_WS276			1200	1907	2585	1006	285	241	2152	134						N_WS276			242	1653	265	312	231	1720	177	234
		gen. backgr.	mutation	N	1200	1553	1818	840	285	173	1902	114						gen. backgr.	mutation	N	190	1179	188	275	163	1379	126	209
Genes regulated by unc-43 or egl-8, this study	induced	daf-2(+)	unc-43(gf)	1779	743	763	594	399	21	31	113	20				Genes regulated by unc-43 or egl-8, this study	induced	daf-2(+)	unc-43(gf)	1779	111	469	91	169	34	225	34	15
					3.68994	2.92796	1.94717	2.83078	0.439123	1.06789	0.354062	1.04553									3.48162	2.37067	2.88467	3.6624	1.24309	0.972367	1.60813	0.427717
					0	2.17785e-237	4.55284e-77	2.52937e-105	0.999999	0.373895	1	0.452003									3.67839e-39	5.50738e-91	4.07495e-24	4.00398e-64	0.0992843	0.701281	0.00251178	0.999989
			unc-43(-)	139	98	80	46	39	3	10	7	4							unc-43(-)	139	17	33	22	20	4	18	4	1
					6.22899	3.92909	1.92991	3.54126	0.802878	4.40887	0.280712	2.67626									6.82446	2.13488	8.92561	5.54716	1.87174	0.995592	2.42138	0.364944
					1.68524e-61	4.55588e-32	3.20999e-06	1.14718e-12	0.726527	8.96932e-05	0.999999	0.0627107									4.01589e-10	1.6793e-05	3.0871e-15	4.24365e-10	0.166001	0.546517	0.0836818	0.938324
			egl-8(-)	520	246	200	132	90	10	24	68	15							egl-8(-)	520	40	105	29	55	28	135	17	9
					4.17963	2.62569	1.48035	2.18448	0.715385	2.82846	0.728925	2.68269									4.29231	1.81577	3.14503	4.07769	3.50231	1.99597	2.75082	0.877972
					7.65265e-101	4.09388e-43	7.41455e-07	5.13209e-13	0.898623	3.6791e-06	0.999124	0.000436485									2.1738e-15	4.35314e-10	3.42645e-08	1.08332e-19	5.24336e-09	2.52975e-16	0.000135657	0.703159
		daf-2(-)	unc-43(gf)	927	295	358	417	237	60	17	52	9						daf-2(-)	unc-43(gf)	927	79	257	78	103	25	98	19	10
					2.81157	2.63645	2.62331	3.22684	2.40777	1.12386	0.312681	0.902913									4.75534	2.49303	4.74509	4.28364	1.75412	0.812774	1.72461	0.54722
					6.57962e-71	1.12893e-80	4.02416e-97	9.34839e-68	7.694e-11	0.343244	1	0.674997									6.40525e-35	1.75353e-49	2.09001e-34	1.74392e-40	0.00390886	0.992045	0.0130812	0.99012
			unc-43(-)	150	32	53	53	36	45	9	32	9							unc-43(-)	150	10	32	8	14	4	28	7	5
					1.8848	2.41213	2.06053	3.02914	11.16	3.67699	1.18915	5.58									3.72	1.91837	3.00766	3.59825	1.73448	1.43513	3.92667	1.69091
					0.000275489	1.80374e-10	5.26112e-08	1.05476e-09	2.43992e-35	0.000772	0.162276	3.27339e-05									0.000360014	0.000199554	0.00521211	3.42154e-05	0.199764	0.0297115	0.00204728	0.174565
			egl-8(-)	118	46	42	41	21	21	1	23	1							egl-8(-)	118	9	22	11	13	8	40	4	2
					3.44415	2.42987	2.02626	2.24619	6.62034	0.519349	1.08648	0.788136									4.25593	1.67654	5.25703	4.24733	4.40969	2.60616	2.8523	0.859784
					5.47008e-15	1.08918e-08	2.72848e-06	0.000347418	4.58353e-12	0.858046	0.365611	0.722745									0.000262732	0.0101588	7.47954e-06	1.10784e-05	0.000459107	3.84897e-09	0.0519048	0.679806
	repressed	daf-2(+)	unc-43(gf)	184	2	12	8	5	112	18	75	16					repressed	daf-2(+)	unc-43(gf)	184	2	11	1	4	16	42	11	11
					0.0960326	0.445225	0.253551	0.342974	22.6435	5.9951	2.27206	8.08696									0.606522	0.537587	0.306487	0.838103	5.65591	1.75491	5.03028	3.03261
					1	0.999823	1	0.999218	1.19316e-135	1.02904e-09	2.41886e-13	1.03076e-10									0.846044	0.994387	0.963886	0.70754	2.1148e-08	0.000157286	1.1462e-05	0.00103611
			unc-43(-)	205	36	58	46	32	93	19	44	16							unc-43(-)	205	3	32	4	10	32	68	16	12
					1.55151	1.93148	1.30857	1.97017	16.8761	5.67991	1.1964	7.25854									0.816585	1.40369	1.10036	1.88062	10.153	2.55023	6.56725	2.9694
					0.00475639	2.72957e-07	0.0294253	0.000155062	8.54483e-95	8.64401e-10	0.109864	5.17827e-10									0.715487	0.0296083	0.494718	0.0410381	1.30009e-23	4.4672e-14	2.33781e-09	0.000743856
			egl-8(-)	110	5	18	13	9	87	16	34	15							egl-8(-)	110	3	10	4	5	15	42	10	8
					0.401591	1.11711	0.689199	1.03266	29.4218	8.91393	1.72291	12.6818									1.52182	0.817488	2.05068	1.7524	8.86949	2.93549	7.64935	3.68926
					0.996307	0.343628	0.952789	0.510767	2.5593e-120	2.32192e-11	0.000628295	5.82162e-13									0.315416	0.794333	0.131426	0.157307	1.1041e-10	2.07355e-11	6.74778e-07	0.00146302
		daf-2(-)	unc-43(gf)	208	111	59	51	36	13	16	63	12						daf-2(-)	unc-43(gf)	208	11	44	4	5	14	71	14	13
					4.71483	1.93644	1.42988	2.18448	2.325	4.7141	1.68832	5.36538									2.95096	1.90223	1.08449	0.926748	4.37789	2.62433	5.66346	3.17045
					3.17116e-51	1.95717e-07	0.00404376	6.09101e-06	0.00406631	2.70493e-07	8.1983e-06	2.26052e-06									0.00129328	1.73282e-05	0.506106	0.631065	3.72744e-06	2.27286e-15	1.61071e-07	0.000238912
			unc-43(-)	113	84	52	55	39	4	6	8	4							unc-43(-)	113	20	50	13	18	1	16	3	2
					6.56761	3.14153	2.83843	4.35607	1.31681	3.25398	0.394629	3.29204									9.87611	3.97892	6.48776	6.14114	0.575601	1.08859	2.23388	0.897828
					7.158e-56	1.12225e-15	8.65937e-15	5.56501e-16	0.361312	0.0103966	0.99976	0.0333959									7.94385e-15	2.69679e-19	9.23481e-08	5.98971e-10	0.827989	0.398345	0.15111	0.656607
			egl-8(-)	97	69	30	39	22	6	8	16	7							egl-8(-)	97	8	29	4	8	3	16	7	5
					6.28469	2.11138	2.3447	2.86259	2.30103	5.05429	0.919445	6.71134									4.60206	2.68844	2.32551	3.17961	2.01164	1.26815	6.07216	2.61481
					7.01982e-44	3.28828e-05	6.00324e-08	5.10998e-06	0.0463869	0.000179748	0.685838	7.99428e-05									0.000340151	3.73727e-07	0.0935617	0.00364382	0.187373	0.188356	0.000150062	0.0425919
References
Chen, A.T.; Guo, C.; Itani, O.A.; Budaitis, B.G.; Williams, T.W.; Hopkins, C.E.; McEachin, R.C.; Pande, M.; Grant, A.R.; Yoshina, S.; et al. Longevity Genes Revealed by Integrative Analysis of Isoform-Specific daf-16/FoxO Mutants of Caenorhabditis elegans. Genetics 2015, 201, 613-629, doi:10.1534/genetics.115.177998.
Kaletsky, R.; Lakhina, V.; Arey, R.; Williams, A.; Landis, J.; Ashraf, J.; Murphy, C.T. The C. elegans adult neuronal IIS/FOXO transcriptome reveals adult phenotype regulators. Nature 2016, 529, 92-96, doi:10.1038/nature16483.
Murphy, C.T.; McCarroll, S.A.; Bargmann, C.I.; Fraser, A.; Kamath, R.S.; Ahringer, J.; Li, H.; Kenyon, C. Genes that act downstream of DAF-16 to influence the lifespan of Caenorhabditis elegans. Nature 2003, 424, 277-283, doi:10.1038/nature01789.
Senchuk, M.M.; Dues, D.J.; Schaar, C.E.; Johnson, B.K.; Madaj, Z.B.; Bowman, M.J.; Winn, M.E.; Van Raamsdonk, J.M. Activation of DAF-16/FOXO by reactive oxygen species contributes to longevity in long-lived mitochondrial mutants in Caenorhabditis elegans. PLoS Genet 2018, 14, e1007268, doi:10.1371/journal.pgen.1007268.
Seo, M.; Seo, K.; Hwang, W.; Koo, H.J.; Hahm, J.H.; Yang, J.S.; Han, S.K.; Hwang, D.; Kim, S.; Jang, S.K.; et al. RNA helicase HEL-1 promotes longevity by specifically activating DAF-16/FOXO transcription factor signaling in Caenorhabditis elegans. Proc Natl Acad Sci U S A 2015, 112, E4246-4255, doi:10.1073/pnas.1505451112.
Tepper, R.G.; Ashraf, J.; Kaletsky, R.; Kleemann, G.; Murphy, C.T.; Bussemaker, H.J. PQM-1 complements DAF-16 as a key transcriptional regulator of DAF-2-mediated development and longevity. Cell 2013, 154, 676-690, doi:10.1016/j.cell.2013.07.006.

## Sheet: Table S8
Supplementary Table S8
GO term-enrichment among unc-43(gf), unc-43(-) and egl-8(-)-dependent DEGs in daf-2(+) and daf-2(-) background
Accompanies Figures 4D, E and Supplementary Figure S4.
unc-43(gf), und-43(-) and egl-8(-) induced and -repressed DEGs determined by RNA-seq in the genetic backgrounds indicated were subjected to GO term enrichment analysis by the method indicated in the respective sub-table.
q-values/corrected p-values < 0.05 were considered statistically significant.
GO terms enriched among DEGs from daf-2(-) vs daf-2(+) animals were not plotted in the figures to enhance clarity.
Figure 4D, E: Wormbase GO term enrichment-analysis																																									Figure S4: WormCat-analysis
The figures show the five most significantly enriched GO-terms from each strain and their occurrences in all other strains.																																									The figures show terms of category 2.
For the purpose of plotting, GO terms comprising less than three genes or containing (largely) the same genes than another GO term, were skipped as explained in the comment-column.																																									GO terms were ranked by corrected p-value.
GO terms were ranked by q-value.
				daf-2(+)															daf-2(-)					daf-2(-)										daf-2(-) vs daf-2(+)											daf-2(+)
				unc-43(gf)					unc-43(-)					egl-8(-)					unc-43(gf)					unc-43(-)					egl-8(-)																unc-43(gf)			unc-43(-)
Direction	GO term-category	GO term-ID	Description	Expected	Observed	Enrichemnt fold-change	p-value	q-value	Expected	Observed	Enrichemnt fold-change	p-value	q-value	Expected	Observed	Enrichemnt fold-change	p-value	q-value	Expected	Observed	Enrichemnt fold-change	p-value	q-value	Expected	Observed	Enrichemnt fold-change	p-value	q-value	Expected	Observed	Enrichemnt fold-change	p-value	q-value	Expected	Observed	Enrichemnt fold-change	p-value	q-value	Comment		Direction	Category	Term	N	N	p-value	corrected p	N	p-value
upregulated genes	mf	GO:0042302	structural constituent of cuticle	18	96	5.3	9.5e-54	2.9e-51	0.89	27	30	9.6e-34	2.9e-31	5.5	35	6.4	8.5e-20	2.6e-17	6	41	6.8	3.2e-24	2e-22	0.84	4	4.8	0.0016	0.028						10	92	8.9	7.9e-71	2.4e-68			upregulated	Category 1	Extracellular material	292	139	3.32562e-20	9.97687e-19	35	7.94826e-20
upregulated genes	bp	GO:0007218	neuropeptide signaling pathway	8.3	52	6.3	2.7e-37	4.1e-35											2.7	43	16	1.2e-45	3.8e-43	0.38	6	16	1.2e-07	1.8e-05													upregulated	Category 1	Neuronal function	169	81	9.01112e-13	2.70334e-11
upregulated genes	cc	GO:0099081	supramolecular polymer	36	109	3	7.1e-29	7.3e-27						11	26	2.4	1.5e-05	0.00021											1.8	9	5	1.6e-05	0.00041	21	69	3.4	4.8e-20	3e-18			upregulated	Category 1	Stress response	482	146	5.72857e-09	1.71857e-07	16	0.00140059
upregulated genes	cc	GO:0030016	myofibril	13	58	4.5	7.5e-28	5.7e-26						3.9	14	3.6	6.6e-06	0.00011	4.2	16	3.8	9.5e-07	1.5e-05	0.59	3	5.1	0.003	0.045	0.64	6	9.4	4e-06	0.00014	7.3	39	5.3	3.8e-20	2.9e-18			upregulated	Category 1	Muscle function	58	35	3.05066e-08	9.15197e-07
upregulated genes	cc	GO:0005615	extracellular space	22	71	3.2	2.6e-21	1.6e-19	1.1	12	11	8.9e-11	5.5e-09	6.7	28	4.2	2.6e-11	2.7e-09	7.3	30	4.1	9.4e-12	2.9e-10	1	7	6.8	1e-05	0.00052	1.1	8	7.2	2e-06	8.9e-05	13	45	3.6	7.5e-15	2.3e-13			upregulated	Category 1	Major sperm protein	27	21	9.2019e-07	2.76057e-05
upregulated genes	bp	GO:0009607	response to biotic stimulus	42	104	2.5	1e-19	5.1e-18	2.1	11	5.4	1.3e-06	5.8e-05	13	36	2.8	6.7e-09	2.6e-07	14	73	5.3	9.1e-33	1.4e-30	1.9	10	5.1	5e-06	0.00052	2.1	14	6.7	4.7e-09	7.2e-07	24	42	1.7	0.00015	0.0014			upregulated	Category 1	Proteolysis general	228	70	2.4119e-05	0.000723569
upregulated genes	bp	GO:0044419	interspecies interaction between organisms	42	104	2.5	1.3e-19	5.1e-18	2.1	11	5.3	1.4e-06	5.8e-05	13	36	2.8	7.3e-09	2.6e-07	14	73	5.2	1.1e-32	1.4e-30	2	10	5.1	5.2e-06	0.00052	2.1	14	6.6	4.9e-09	7.2e-07	24	42	1.7	0.00016	0.0014	all genes included in response to biotic stimulus, not plotted		upregulated	Category 1	Metabolism	1287
upregulated genes	bp	GO:0006952	defense response	42	104	2.5	1e-19	5.1e-18	2.1	11	5.4	1.3e-06	5.8e-05	13	36	2.8	6.7e-09	2.6e-07	14	72	5.2	6.2e-32	4.8e-30	1.9	10	5.1	5e-06	0.00052	2.1	14	6.7	4.7e-09	7.2e-07	24	42	1.7	0.00015	0.0014	all genes included in response to biotic stimulus, not plotted		upregulated	Category 1	Unassigned	2528
upregulated genes	cc	GO:0031672	A band	5	26	5.2	2.3e-16	7.8e-15						1.5	9	6.1	1.4e-06	3.2e-05	1.6	9	5.5	3.2e-06	4.4e-05						0.25	4	16	4.7e-06	0.00014	2.8	18	6.4	2.6e-12	6e-11			upregulated	Category 2	Extracellular material: collagen	137	96	6.93953e-23	1.08951e-20	27	1.01849e-20
upregulated genes	cc	GO:0055120	striated muscle dense body	12	42	3.6	1.3e-15	3.9e-14																										6.7	32	4.8	2.9e-15	1e-13			upregulated	Category 2	Neuronal function: synaptic function	133	72	1.84446e-13	2.8958e-11
upregulated genes	cc	GO:0005581	collagen trimer	5.2	26	5	1.9e-15	5.2e-14	0.25	12	47	2.1e-19	3.2e-17	1.6	13	8.3	1.6e-10	7e-09	1.7	8	4.7	3.9e-05	0.00048						0.26	2	7.7	0.0023	0.033	3	27	9.1	3.3e-23	3.4e-21			upregulated	Category 2	Muscle function	58	35	3.05066e-08	4.78953e-06
upregulated genes	bp	GO:0003012	muscle system process	7.9	33	4.2	1.9e-15	5.2e-14						2.4	11	4.6	3.3e-06	6.3e-05	2.6	19	7.3	3.7e-13	1.6e-11						0.39	5	13	2.9e-06	0.00011	4.5	17	3.8	2.2e-07	3.8e-06			upregulated	Category 2	Stress response: pathogen	137	54	6.44319e-07	0.000101158
upregulated genes	cc	GO:0009986	cell surface	9.5	35	3.7	6e-14	1.4e-12											3.1	13	4.2	2.3e-06	3.3e-05											5.4	24	4.4	3.3e-11	6.7e-10			upregulated	Category 2	Major sperm protein	27	21	9.2019e-07	0.00014447
upregulated genes	cc	GO:0031224	intrinsic component of membrane	310	426	1.4	5.5e-12	1.2e-10	15	27	1.8	0.0015	0.025	94	131	1.4	5.2e-05	0.00072	100	177	1.7	7.8e-13	3e-11											180	285	1.6	6.4e-16	2.8e-14			upregulated	Category 2	Cytoskeleton: intermediate filament protein	11	10	0.000292195	0.0458746
upregulated genes	bp	GO:0002376	immune system process	31	70	2.3	8e-12	1.6e-10						9.3	25	2.7	2.7e-06	5.5e-05	10	52	5.1	2.9e-23	1.5e-21	1.4	7	4.9	0.00011	0.0041	1.6	9	5.8	4.3e-06	0.00014	18	28	1.6	0.006	0.033	all genes included in response to biotic stimulus, not plotted		upregulated	Category 2	Stress response: heavy metal	10				4	2.70474e-05
upregulated genes	bp	GO:0050830	defense response to Gram-positive bacterium	8.2	29	3.5	2e-11	3.8e-10	0.4	6	15	1.5e-07	7.7e-06	2.4	13	5.3	1e-07	2.9e-06	2.7	18	6.7	8e-12	2.7e-10						0.41	6	15	1.8e-07	1.1e-05	4.7	14	3	4e-05	0.00043	all genes included in response to biotic stimulus, not plotted		upregulated	Category 2	Transmembrane transport: lipid	14				4	7.92146e-05
upregulated genes	bp	GO:0042335	cuticle development	5.8	23	4	6.5e-11	1.2e-09	0.28	11	39	6.1e-17	4.7e-15	1.7	14	8.1	5.7e-11	4.3e-09																3.3	23	7	2.7e-16	1.4e-14			upregulated	Category 2	Extracellular material: secreted protein	36				5	0.000201703
upregulated genes	bp	GO:0030029	actin filament-based process	24	57	2.3	8.3e-11	1.4e-09																										14	29	2.1	4.6e-05	0.00048			upregulated	Category 2	Metabolism: lipid	392
upregulated genes	bp	GO:0042303	molting cycle	11	33	3	4.9e-10	7.9e-09	0.54	14	26	9.7e-18	9.9e-16	3.3	19	5.7	7.9e-11	4.8e-09																6.3	29	4.6	1.6e-13	4.6e-12	all genes included in cuticle development, not plotted		upregulated	Category 2	Proteolysis general: aspartate	25
upregulated genes	mf	GO:0051015	actin filament binding	8.8	28	3.2	1.3e-09	1.9e-08						2.7	7	2.6	0.0048	0.037	2.9	9	3.1	0.0006	0.0063						0.44	4	9.1	8.3e-05	0.0018	5	13	2.6	0.00038	0.003			upregulated	Category 2	Stress response: C-type Lectin	81
upregulated genes	mf	GO:0030414	peptidase inhibitor activity	7.1	23	3.2	1.6e-08	2.3e-07	0.35	4	12	2.5e-05	0.00065	2.1	7	3.3	0.0012	0.011	2.3	12	5.1	3.7e-07	6.3e-06											4	9	2.2	0.0062	0.034			upregulated	Category 2	Unassigned	2528
upregulated genes	cc	GO:0071944	cell periphery	130	192	1.5	3.2e-08	4.5e-07						40	58	1.5	0.0017	0.016																							upregulated	Category 2	Ribosome: subunit	79
upregulated genes	bp	GO:0010951	negative regulation of endopeptidase activity	7.4	23	3.1	3.9e-08	5.2e-07	0.36	4	11	3e-05	0.00066	2.2	6	2.7	0.0063	0.044	2.4	11	4.5	3.9e-06	5e-05											4.2	10	2.4	0.0026	0.017			upregulated	Category 2	Proteolysis general: cysteine	25
upregulated genes	bp	GO:0045861	negative regulation of proteolysis	7.9	24	3	4.2e-08	5.4e-07	0.38	4	10	4.3e-05	0.00087	2.4	7	3	0.0024	0.022	2.6	12	4.6	1.4e-06	2.1e-05											4.5	10	2.2	0.0046	0.027			upregulated	Category 2	Metabolism: amino acid	77
upregulated genes	bp	GO:0045666	positive regulation of neuron differentiation	7	22	3.2	5.5e-08	6.7e-07																																	upregulated	Category 2	Signaling: hedgehog-like	48
upregulated genes	cc	GO:0000323	lytic vacuole	17	39	2.3	6.8e-08	7.7e-07	0.81	6	7.4	1.9e-05	0.00054	5	25	5	4.6e-12	7e-10	5.5	21	3.8	2.8e-08	5.5e-07	0.77	5	6.5	0.00013	0.0046	0.84	14	17	8.2e-15	2.5e-12	9.5	21	2.2	0.00019	0.0016			upregulated	Category 3	Extracellular material: collagen	137	96	6.93953e-23	1.66549e-20	27	1.01849e-20
upregulated genes	mf	GO:0005201	extracellular matrix structural constituent	3.8	15	4	6.5e-08	7.7e-07	0.18	2	11	0.00079	0.014	1.1	7	6.2	1e-05	0.00016						0.17	2	12	0.00068	0.013	0.19	2	11	0.00086	0.015	2.1	10	4.7	3.2e-06	4.4e-05			upregulated	Category 3	Neuronal function: synaptic function: neuropeptide	67	58	1.90734e-17	4.57762e-15
upregulated genes	bp	GO:0043062	extracellular structure organization	6	20	3.3	6.6e-08	7.7e-07	0.29	2	6.8	0.0032	0.042	1.8	7	3.9	0.00038	0.0043											0.3	2	6.7	0.0034	0.042	3.4	12	3.5	2.1e-05	0.00023			upregulated	Category 3	Muscle function	58	35	3.05066e-08	7.32158e-06
upregulated genes	bp	GO:0022008	neurogenesis	33	63	1.9	8.1e-08	8.5e-07																																	upregulated	Category 3	Major sperm protein	27	21	9.2019e-07	0.000220846
upregulated genes	bp	GO:0043050	pharyngeal pumping	7.1	22	3.1	8.5e-08	8.7e-07											2.3	8	3.4	0.00047	0.0052																		upregulated	Category 3	Stress response: pathogen: saposin	11	11	8.30503e-05	0.0199321
upregulated genes	mf	GO:0061135	endopeptidase regulator activity	7.2	22	3	1.3e-07	1.3e-06	0.35	4	11	2.8e-05	0.00065	2.2	6	2.8	0.0057	0.041	2.4	11	4.6	3.2e-06	4.4e-05											4.1	9	2.2	0.0071	0.038			upregulated	Category 3	Stress response: heavy metal	10				4	2.70474e-05
upregulated genes	bp	GO:0030030	cell projection organization	31	59	1.9	4e-07	3.8e-06																																	upregulated	Category 3	Transmembrane transport: lipid	14				4	7.92146e-05
upregulated genes	cc	GO:0045177	apical part of cell	12	29	2.5	4.7e-07	4.4e-06						3.5	10	2.9	0.00072	0.0074																							upregulated	Category 3	Extracellular material: secreted protein	36				5	0.000201703
upregulated genes	cc	GO:0042995	cell projection	46	78	1.7	1.2e-06	1.1e-05											15	27	1.8	0.0016	0.015																		upregulated	Category 3	Proteolysis general: aspartate: cathepsin	14
upregulated genes	bp	GO:0010927	cellular component assembly involved in morphogenesis	4.4	15	3.4	1.3e-06	1.1e-05																					0.22	2	9.1	0.0014	0.022	2.5	10	4	2e-05	0.00023			upregulated	Category 3	Stress response: C-type Lectin	81
upregulated genes	bp	GO:0055001	muscle cell development	5	16	3.2	1.5e-06	1.3e-05																					0.25	2	8.1	0.0019	0.03	2.8	10	3.5	6.6e-05	0.00063			upregulated	Category 3	Unassigned: regulated by multiple stresses	997
upregulated genes	bp	GO:0022610	biological adhesion	13	30	2.3	2e-06	1.7e-05						3.9	11	2.8	0.00052	0.0055																							upregulated	Category 3	Stress response: pathogen: unassigned	79
upregulated genes	bp	GO:0016042	lipid catabolic process	16	34	2.1	4.8e-06	3.8e-05	0.78	6	7.7	1.5e-05	0.00045	4.8	18	3.7	3.3e-07	8.5e-06	5.3	12	2.3	0.0025	0.022						0.8	6	7.5	1.7e-05	0.00041	9.1	33	3.6	1.2e-11	2.5e-10			upregulated	Category 3	Ribosome: subunit	79
upregulated genes	bp	GO:0048678	response to axon injury	4.3	14	3.3	4.7e-06	3.8e-05																																	upregulated	Category 3	Proteolysis general: cysteine: cathepsin	11
upregulated genes	bp	GO:0035264	multicellular organism growth	12	27	2.3	5.3e-06	4e-05	0.57	4	7.1	0.00027	0.0052	3.5	9	2.6	0.0026	0.022																							upregulated	Category 3	Metabolism: amino acid: breakdown	35
upregulated genes	mf	GO:0005509	calcium ion binding	18	36	2	7.2e-06	5.4e-05																										10	19	1.9	0.0024	0.016			upregulated	Category 3	Signaling: hedgehog-like	48
upregulated genes	bp	GO:0031099	regeneration	4	13	3.2	1e-05	7.6e-05																																	upregulated	Category 3	Unassigned: TransThyretin-Related family domain	16
upregulated genes	bp	GO:0048666	neuron development	20	39	1.9	1.4e-05	9.9e-05																																	downregulated	Category 1	Stress response	482	32	3.01004e-09	6.92308e-08	50	2.26447e-18
upregulated genes	cc	GO:0042579	microbody	8	20	2.5	1.8e-05	0.00013						2.4	16	6.6	1.3e-10	6.6e-09											0.4	3	7.5	0.00071	0.013	4.6	17	3.7	3e-07	4.8e-06			downregulated	Category 1	Unassigned	2528				84	4.70343e-05
upregulated genes	cc	GO:0005912	adherens junction	5.8	16	2.8	1.8e-05	0.00013																										3.3	8	2.4	0.0045	0.027			downregulated	Category 1	Extracellular material	292				16	0.000432747
upregulated genes	mf	GO:0004252	serine-type endopeptidase activity	8.2	20	2.4	2.5e-05	0.00016	0.4	3	7.6	0.00069	0.012						2.7	10	3.7	6.5e-05	0.00076																		downregulated	Category 1	Ribosome	209
upregulated genes	bp	GO:0048869	cellular developmental process	95	133	1.4	2.4e-05	0.00016																																	downregulated	Category 1	Metabolism	1287
upregulated genes	cc	GO:0044297	cell body	20	38	1.9	2.8e-05	0.00018																																	downregulated	Category 2	Stress response: pathogen	137	16	1.81636e-08	7.99198e-07	23	2.00004e-13
upregulated genes	bp	GO:0097485	neuron projection guidance	15	30	2	4.1e-05	0.00026																																	downregulated	Category 2	Stress response: C-type Lectin	81	8	0.000169846	0.00747324	20	1.27596e-14
upregulated genes	bp	GO:0032990	cell part morphogenesis	22	40	1.8	5.5e-05	0.00034																																	downregulated	Category 2	Extracellular material: collagen	137				15	3.78741e-07
upregulated genes	mf	GO:0017171	serine hydrolase activity	12	25	2.1	5.9e-05	0.00036	0.57	3	5.2	0.0027	0.037	3.5	10	2.8	0.0008	0.0079	3.9	12	3.1	0.00012	0.0014						0.59	3	5.1	0.0029	0.038								downregulated	Category 2	Unassigned	2528				84	4.70343e-05
upregulated genes	cc	GO:0016323	basolateral plasma membrane	6.2	15	2.4	0.00019	0.0011	0.3	2	6.7	0.0034	0.043																												downregulated	Category 2	Ribosome: subunit	79
upregulated genes	mf	GO:0005516	calmodulin binding	6.6	15	2.3	0.00044	0.0025						2	6	3	0.0033	0.026																							downregulated	Category 2	Metabolism: amino acid	77
upregulated genes	cc	GO:0043204	perikaryon	7.2	16	2.2	0.00048	0.0027																																	downregulated	Category 2	Stress response: detoxification	130
upregulated genes	bp	GO:0110053	regulation of actin filament organization	5.6	13	2.3	0.00078	0.0044																																	downregulated	Category 2	Lysosome: acid phosphatase	20
upregulated genes	mf	GO:0043177	organic acid binding	3.9	10	2.6	0.00083	0.0046						1.2	6	5.2	0.00012	0.0015																2.2	9	4.1	3.4e-05	0.00037			downregulated	Category 2	Metabolism: lipid	392
upregulated genes	bp	GO:0007588	excretion	5.9	13	2.2	0.0013	0.0071																																	downregulated	Category 2	Stress response: heat	19
upregulated genes	bp	GO:0030832	regulation of actin filament length	5.5	12	2.2	0.002	0.011																																	downregulated	Category 2	Transcription: chromatin structure	34
upregulated genes	bp	GO:0030522	intracellular receptor signaling pathway	5	11	2.2	0.0024	0.012																																	downregulated	Category 3	Stress response: pathogen: unassigned	79	11	5.61958e-07	3.37175e-05	14	4.21089e-09
upregulated genes	bp	GO:0061387	regulation of extent of cell growth	5	11	2.2	0.0024	0.012																																	downregulated	Category 3	Stress response: C-type Lectin	81	8	0.000169846	0.0101908	20	1.27596e-14
upregulated genes	mf	GO:0005506	iron ion binding	10	19	1.8	0.0028	0.013											3.4	15	4.4	2.5e-07	4.4e-06											5.9	13	2.2	0.0022	0.014			downregulated	Category 3	Proteolysis proteasome: E3: SCF	28	5	0.000246111	0.0147667	5	0.000396883
upregulated genes	bp	GO:0007618	mating	3.2	8	2.5	0.0027	0.013																																	downregulated	Category 3	Stress response: pathogen: CUB	19	4	0.00060577	0.0363462	7	4.77477e-07
upregulated genes	bp	GO:0030041	actin filament polymerization	5.6	12	2.1	0.0025	0.013																																	downregulated	Category 3	Unassigned: regulated by multiple stresses	997				53	4.20127e-09
upregulated genes	mf	GO:0004364	glutathione transferase activity	3.9	9	2.3	0.0033	0.016						1.2	7	6	1.3e-05	0.00021	1.3	5	3.9	0.0014	0.014											2.2	16	7.2	2e-12	5.2e-11			downregulated	Category 3	Extracellular material: collagen	137				15	3.78741e-07
upregulated genes	mf	GO:0030545	receptor regulator activity	3.4	8	2.4	0.0037	0.018																																	downregulated	Category 3	Ribosome: subunit	79
upregulated genes	bp	GO:0070848	response to growth factor	5.2	11	2.1	0.0039	0.018																																	downregulated	Category 3	Stress response: pathogen: ShK	3
upregulated genes	bp	GO:0009791	post-embryonic development	57	74	1.3	0.0064	0.029																																	downregulated	Category 3	Metabolism: amino acid: breakdown	35
upregulated genes	bp	GO:0050801	ion homeostasis	17	26	1.6	0.0069	0.031						5	13	2.6	0.00047	0.0052																							downregulated	Category 3	Stress response: detoxification: ugt	51
upregulated genes	cc	GO:0098589	membrane region	7	13	1.9	0.0072	0.032						2.1	10	4.8	5.6e-06	0.0001	2.3	7	3.1	0.0019	0.017						0.35	5	14	1.3e-06	6.9e-05	4	10	2.5	0.0016	0.011			downregulated	Category 3	Lysosome: acid phosphatase	20
upregulated genes	bp	GO:0072329	monocarboxylic acid catabolic process	7.8	14	1.8	0.0082	0.036						2.3	9	3.9	9.6e-05	0.0012											0.39	3	7.7	0.00063	0.012	4.4	19	4.3	4.5e-09	8.2e-08			downregulated	Category 3	Metabolism: lipid: beta oxidation	67
upregulated genes	bp	GO:2000145	regulation of cell motility	12	19	1.6	0.01	0.044																																	downregulated	Category 3	Stress response: heat	19
upregulated genes	bp	GO:0060465	pharynx development						0.23	2	8.8	0.0015	0.025																												downregulated	Category 3	Metabolism: lipid: lipase	13
upregulated genes	bp	GO:1903509	liposaccharide metabolic process						0.25	2	7.9	0.0021	0.031																0.26	2	7.7	0.0023	0.033
upregulated genes	mf	GO:0051082	unfolded protein binding						0.3	2	6.7	0.0034	0.043
upregulated genes	bp	GO:0006082	organic acid metabolic process											16	36	2.3	2e-06	4.5e-05																30	101	3.4	2.2e-28	3.4e-26
upregulated genes	mf	GO:0070279	vitamin B6 binding											1.8	8	4.3	7.6e-05	0.001																3.5	18	5.1	3.1e-10	5.9e-09
upregulated genes	bp	GO:0034440	lipid oxidation											1.7	7	4.1	0.00028	0.0033											0.29	3	10	0.0002	0.004	3.3	12	3.7	1.2e-05	0.00015
upregulated genes	bp	GO:0009063	cellular amino acid catabolic process											2.4	7	3	0.0024	0.022																4.5	26	5.8	2.6e-15	1e-13
upregulated genes	bp	GO:0035383	thioester metabolic process											1.4	5	3.6	0.0025	0.022																2.7	9	3.4	0.0002	0.0017
upregulated genes	bp	GO:0055082	cellular chemical homeostasis											4.3	10	2.3	0.0042	0.033																8.2	17	2.1	0.0013	0.0093
upregulated genes	mf	GO:0015399	primary active transmembrane transporter activity											3.3	8	2.5	0.0052	0.039
upregulated genes	bp	GO:0007635	chemosensory behavior											1.6	5	3	0.0056	0.041
upregulated genes	bp	GO:0097237	cellular response to toxic substance											1.7	5	3	0.0063	0.044	1.9	6	3.2	0.0022	0.02											3.2	9	2.8	0.001	0.0071
upregulated genes	mf	GO:0008395	steroid hydroxylase activity																0.97	10	10	5.3e-10	1.5e-08	0.14	2	15	0.00033	0.0084
upregulated genes	bp	GO:0017144	drug metabolic process																0.97	10	10	5.3e-10	1.5e-08	0.14	2	15	0.00033	0.0084
upregulated genes	mf	GO:0016712	oxidoreductase activity acting on paired donors with incorporation or reduction of molecular oxygen reduced flavin or flavoprotein as one donor and incorporation of one atom of oxygen																1	10	9.9	9.8e-10	2.3e-08	0.14	2	14	0.00038	0.0084
upregulated genes	bp	GO:0009410	response to xenobiotic stimulus																1.1	10	9.5	1.7e-09	3.8e-08	0.15	2	14	0.00043	0.0088
upregulated genes	mf	GO:0046906	tetrapyrrole binding																3.7	17	4.6	1.8e-08	3.6e-07	0.51	4	7.8	0.00017	0.0047	0.55	3	5.4	0.0024	0.033	6.3	13	2.1	0.0039	0.024
upregulated genes	cc	GO:0000786	nucleosome																0.75	4	5.3	0.00066	0.0067
upregulated genes	bp	GO:0016311	dephosphorylation																9.3	18	1.9	0.0027	0.023
upregulated genes	bp	GO:0098754	detoxification																1.9	6	3.1	0.0029	0.024											3.4	10	3	0.00036	0.0029
upregulated genes	bp	GO:0018209	peptidyl-serine modification																3.9	9	2.3	0.0054	0.043
upregulated genes	mf	GO:0003735	structural constituent of ribosome																					0.8	9	11	9e-09	2.8e-06
upregulated genes	bp	GO:0043043	peptide biosynthetic process																					2	9	4.5	3.8e-05	0.0017
upregulated genes	cc	GO:0022625	cytosolic large ribosomal subunit																					0.27	3	11	0.00015	0.0046
upregulated genes	bp	GO:0070585	protein localization to mitochondrion																					0.2	2	9.8	0.0011	0.02
upregulated genes	bp	GO:0030490	maturation of SSU-rRNA																					0.23	2	8.5	0.0017	0.028
upregulated genes	cc	GO:0098852	lytic vacuole membrane																					0.28	2	7	0.0029	0.045	0.31	2	6.5	0.0036	0.043
upregulated genes	mf	GO:0043169	cation binding																															100	150	1.5	7e-07	1.1e-05
upregulated genes	bp	GO:0006163	purine nucleotide metabolic process																															9.5	25	2.6	2e-06	2.9e-05
upregulated genes	bp	GO:0019693	ribose phosphate metabolic process																															10	25	2.5	6.6e-06	8.8e-05
upregulated genes	bp	GO:0006753	nucleoside phosphate metabolic process																															13	29	2.2	1.5e-05	0.00019
upregulated genes	mf	GO:0050660	flavin adenine dinucleotide binding																															5.3	15	2.8	5.9e-05	0.00059
upregulated genes	mf	GO:0016684	oxidoreductase activity acting on peroxide as acceptor																															1.9	7	3.7	0.00038	0.003
upregulated genes	bp	GO:0009135	purine nucleoside diphosphate metabolic process																															2.4	8	3.3	0.00048	0.0036
upregulated genes	mf	GO:0016614	oxidoreductase activity acting on CH-OH group of donors																															4.6	12	2.6	0.0005	0.0036
upregulated genes	mf	GO:0004222	metalloendopeptidase activity																															4.8	11	2.3	0.0026	0.017
upregulated genes	bp	GO:0055085	transmembrane transport																															50	67	1.4	0.0052	0.03
upregulated genes	bp	GO:0072507	divalent inorganic cation homeostasis																															3.4	8	2.4	0.0053	0.03
upregulated genes	cc	GO:0070469	respirasome																															4.8	10	2.1	0.0076	0.04
downregulated genes	bp	GO:0009607	response to biotic stimulus	3.1	20	6.5	9.3e-12	2.9e-09	2.6	40	16	2.2e-36	6.9e-34	1.8	29	16	3.1e-27	9.4e-25	4.2	11	2.6	0.0013	0.026	2.5	13	5.2	2.7e-07	8.3e-05	1.9	8	4.2	0.00014	0.014	4.7	36	7.6	7e-22	2.2e-19
downregulated genes	bp	GO:0044419	interspecies interaction between organisms	3.1	20	6.4	9.9e-12	2.9e-09	2.6	40	16	2.6e-36	6.9e-34	1.8	29	16	3.4e-27	9.4e-25	4.2	11	2.6	0.0013	0.026	2.5	13	5.2	2.8e-07	8.3e-05	1.9	8	4.2	0.00014	0.014	4.8	36	7.6	7.8e-22	2.2e-19	all genes included in response to biotic stimulus, not plotted
downregulated genes	bp	GO:0006952	defense response	3.1	20	6.5	9.3e-12	2.9e-09	2.6	40	16	2.2e-36	6.9e-34	1.8	29	16	3.1e-27	9.4e-25	4.2	11	2.6	0.0013	0.026	2.5	13	5.2	2.7e-07	8.3e-05	1.9	8	4.2	0.00014	0.014	4.7	35	7.4	6.4e-21	6.5e-19	all genes included in response to biotic stimulus, not plotted
downregulated genes	bp	GO:0002376	immune system process	2.3	17	7.5	2.4e-11	2.9e-09	1.9	34	18	1.7e-33	1.3e-31	1.3	24	18	3.2e-24	2.5e-22	3.1	9	2.9	0.0013	0.026	1.8	9	4.9	1.8e-05	0.00078						3.5	30	8.6	3.3e-20	2.5e-18	all genes included in response to biotic stimulus, not plotted
downregulated genes	bp	GO:0031146	SCF-dependent proteasomal ubiquitin-dependent protein catabolic process	0.29	5	17	4.2e-07	2.6e-05	0.24	5	20	1.4e-07	5.4e-06	0.17	5	29	1.9e-08	1.1e-06																0.45	5	11	5e-06	0.00014
downregulated genes	cc	GO:0098589	membrane region	0.51	5	9.8	1.2e-05	0.00062	0.42	11	26	1.1e-14	6.9e-13	0.3	5	17	5.7e-07	2.5e-05																0.78	9	11	5e-09	2.6e-07
downregulated genes	mf	GO:0003730	mRNA 3'-UTR binding	0.32	4	12	1.7e-05	0.00074
downregulated genes	mf	GO:0004364	glutathione transferase activity	0.28	3	11	0.00018	0.0069	0.24	2	8.5	0.0017	0.039	0.17	2	12	0.00062	0.019	0.39	4	10	3.9e-05	0.0024	0.23	2	8.8	0.0015	0.031	0.17	2	11	0.0007	0.027
downregulated genes	bp	GO:0050830	defense response to Gram-positive bacterium	0.6	4	6.7	0.00034	0.01	0.5	7	14	3.6e-08	1.6e-06	0.35	5	14	1.5e-06	5.8e-05						0.48	3	6.2	0.0014	0.031						0.92	8	8.7	3.3e-07	1.3e-05	all genes included in response to biotic stimulus, not plotted
downregulated genes	mf	GO:0003735	structural constituent of ribosome	1.3	6	4.7	0.0003	0.01						0.74	8	11	7.1e-08	3.6e-06																1.9	15	7.7	1.3e-10	8.1e-09
downregulated genes	bp	GO:0043043	peptide biosynthetic process	3.2	10	3.2	0.0004	0.01						1.9	9	4.8	2.2e-05	0.00073																4.9	18	3.7	6.1e-07	2.1e-05
downregulated genes	bp	GO:0070585	protein localization to mitochondrion	0.32	3	9.3	0.0003	0.01
downregulated genes	cc	GO:0000786	nucleosome	0.17	2	12	0.00058	0.013																										0.26	3	12	0.0001	0.0027
downregulated genes	cc	GO:0045495	pole plasm	0.67	4	6	0.00056	0.013
downregulated genes	bp	GO:0009994	oocyte differentiation	0.44	3	6.8	0.001	0.02
downregulated genes	bp	GO:0071695	anatomical structure maturation	0.45	3	6.6	0.0011	0.021
downregulated genes	bp	GO:0043632	modification-dependent macromolecule catabolic process	2.2	7	3.2	0.0019	0.034
downregulated genes	mf	GO:0042302	structural constituent of cuticle						1.1	15	14	3e-14	1.5e-12						1.8	7	3.8	0.00053	0.018
downregulated genes	cc	GO:0005615	extracellular space						1.4	7	5.2	7.1e-05	0.0024											1.3	8	6.1	7.6e-06	0.00039
downregulated genes	cc	GO:0005581	collagen trimer						0.32	3	9.4	0.00028	0.0087
downregulated genes	mf	GO:0017171	serine hydrolase activity						0.72	4	5.6	0.00079	0.022
downregulated genes	mf	GO:0005201	extracellular matrix structural constituent						0.23	2	8.8	0.0015	0.039
downregulated genes	bp	GO:0030490	maturation of SSU-rRNA											0.22	2	9.1	0.0014	0.039
downregulated genes	bp	GO:0006082	organic acid metabolic process																5.3	29	5.5	3.8e-14	1.2e-11	3.1	11	3.5	8.3e-05	0.0028	2.4	12	5.1	9.9e-07	0.00031
downregulated genes	bp	GO:0009063	cellular amino acid catabolic process																0.79	13	16	4.2e-14	1.2e-11						0.35	4	11	2.9e-05	0.0044						all genes included in organic acid metabolic process, not plotted
downregulated genes	mf	GO:0070279	vitamin B6 binding																0.62	11	18	8.1e-13	8.3e-11						0.28	3	11	0.00017	0.014
downregulated genes	bp	GO:0035383	thioester metabolic process																0.47	6	13	3.7e-07	2.9e-05	0.28	2	7.3	0.0026	0.04	0.21	2	9.5	0.0012	0.037
downregulated genes	bp	GO:0006163	purine nucleotide metabolic process																1.7	7	4.2	0.00029	0.015																all genes included in nucleoside phosphate metabolic process, not plotted
downregulated genes	mf	GO:0050660	flavin adenine dinucleotide binding																0.94	5	5.3	0.00036	0.016	0.55	3	5.4	0.0023	0.037
downregulated genes	bp	GO:0019693	ribose phosphate metabolic process																1.8	7	3.9	0.00044	0.017
downregulated genes	mf	GO:0043177	organic acid binding																0.39	3	7.7	0.00059	0.018	0.23	2	8.8	0.0015	0.031
downregulated genes	bp	GO:0055085	transmembrane transport																8.7	19	2.2	0.00062	0.018
downregulated genes	bp	GO:0006753	nucleoside phosphate metabolic process																2.3	8	3.5	0.00055	0.018
downregulated genes	cc	GO:0031224	intrinsic component of membrane																31	50	1.6	0.00053	0.018
downregulated genes	bp	GO:0072329	monocarboxylic acid catabolic process																0.78	4	5.1	0.0011	0.024
downregulated genes	mf	GO:0019825	oxygen binding																0.067	1	15	0.0018	0.026	0.039	1	25	0.00061	0.016
downregulated genes	bp	GO:0050801	ion homeostasis																1.7	6	3.6	0.0015	0.026
downregulated genes	cc	GO:0042579	microbody																0.81	4	5	0.0013	0.026
downregulated genes	bp	GO:0016311	dephosphorylation																2.8	8	2.8	0.0024	0.033
downregulated genes	mf	GO:0051082	unfolded protein binding																0.62	3	4.9	0.0034	0.045	0.36	3	8.3	0.00048	0.015	0.28	3	11	0.00017	0.014
downregulated genes	cc	GO:0000323	lytic vacuole																					0.98	8	8.1	7.3e-07	8.3e-05
downregulated genes	mf	GO:0005506	iron ion binding																					0.61	6	9.8	2.9e-06	0.00018
downregulated genes	bp	GO:0016042	lipid catabolic process																					0.95	6	6.3	4.9e-05	0.0019	0.72	4	5.6	0.00082	0.028
downregulated genes	mf	GO:0046906	tetrapyrrole binding																					0.65	4	6.1	0.00052	0.015
downregulated genes	mf	GO:0016614	oxidoreductase activity acting on CH-OH group of donors																					0.47	3	6.3	0.0013	0.031
downregulated genes	bp	GO:0005976	polysaccharide metabolic process																					0.22	2	9.1	0.0014	0.031
downregulated genes	bp	GO:0030968	endoplasmic reticulum unfolded protein response																					0.88	4	4.5	0.002	0.034
downregulated genes	cc	GO:0031672	A band																					0.29	2	6.9	0.0031	0.045
downregulated genes	mf	GO:0008061	chitin binding																															0.26	5	20	1.2e-07	5.4e-06
downregulated genes	cc	GO:0022625	cytosolic large ribosomal subunit																															0.65	6	9.3	3.4e-06	0.00011
[truncated: 16 more columns]

## Sheet: Table S9
Supplementary Table S9
Statistical analysis of dauer formation data
Accompanies Supplementary Figure S5.
The tables list the number of worms examined and classified as dauers/non-dauers for each biological replicate of the respective experiment.
Statistical significance was determined by one-way repeated measures ANOVA with Holm-Šídák multiple comparison tests.
p-values < 0.05 were considered statistically significant.
Panel A: daf-2(+) strains, 20 °C									Panel B: daf-2(+)strains, 25 °C
Genetic background	Mutation	Experiment	Number of dauers	Number of non-dauers	Total worm number	% dauers	p-value		Genetic background	Mutation	Experiment	Number of dauers	Number of non-dauers	Total worm number	% dauers	p-value
				SD									SD
daf-2(+)	control	#1	0	112	112	0			daf-2(+)	control	#1	0	120	120	0
		#2	0	113	113	0					#2	0	128	128	0
		#3	0	117	117	0					#3	0	109	109	0
	unc-43(gf)	#1	4	101	105	3.80952	0.2881			unc-43(gf)	#1	6	104	110	5.45455	0.655
	unc-43(n498)	#2	1	107	108	0.925926				unc-43(n498)	#2	0	112	112	0
	unc-43(n498)	#3	0	110	110	0				unc-43(n498)	#3	0	120	120	0
	unc-43(-)	#1	0	104	104	0	>0,9999			unc-43(-)	#1	0	109	109	0	>0,9999
	unc-43(n498n1186)	#2	0	109	109	0				unc-43(n498n1186)	#2	0	124	124	0
	unc-43(n498n1186)	#3	0	107	107	0				unc-43(n498n1186)	#3	0	96	96	0
	egl-8(-)	#1	0	107	107	0	0.9712			egl-8(-)	#1	9	93	102	8.82353	0.161
	egl-8(md1971)	#2	1	107	108	0.925926				egl-8(md1971)	#2	3	98	101	2.9703
	egl-8(md1971)	#3	0	134	134	0				egl-8(md1971)	#3	0	114	114	0
	egl-8(e2917)	#1	0	105	105	0	0.9712			egl-8(e2917)	#1	5	109	114	4.38596	0.655
	egl-8(e2917)	#2	1	102	103	0.970874				egl-8(e2917)	#2	1	127	128	0.78125
		#3	0	119	119	0					#3	0	120	120	0
Panel C: daf-2(-)strains, 20 °C									Panel D: daf-2(-)strains, recovery from dauer
Genetic background	Mutation	Experiment	Number of dauers	Number of non-dauers	Total worm number	% dauers	p-value		Genetic background	Mutation	Experiment	Number of dauers	Number of non-dauers	Total worm number	% dauers	p-value
				SD									SD
daf-2(-)	control	#1	5	103	108	4.62963			daf-2(-)	control	#1	7	133	140	5
		#2	3	112	115	2.6087					#2	0	133	133	0
		# 3	3	117	120	2.5					# 3	14	97	111	12.6126
		#4	15	120	135	11.1111
	unc-43(gf)	#1	49	55	104	47.1154	<0,0001			unc-43(gf)	#1	5	131	136	3.67647	0.0914
	unc-43(n498)	#2	70	53	123	56.9106				unc-43(n498)	#2	31	91	122	25.4098
	unc-43(n498)	# 3	57	91	148	38.5135				unc-43(n498)	# 3	4	95	99	4.0404
	unc-43(n498)	#4	79	106	185	42.7027				unc-43(n498)
	unc-43(-)	#1	4	98	102	3.92157	0.6396			unc-43(-)	#1	2	122	124	1.6129	0.4458
	unc-43(n498n1186)	#2	2	107	109	1.83486				unc-43(n498n1186)	#2	0	129	129	0
	unc-43(n498n1186)	# 3	4	110	114	3.50877				unc-43(n498n1186)	# 3	18	104	122	14.7541
	unc-43(n498n1186)	#4	1	91	92	1.08696				unc-43(n498n1186)
	egl-8(-)	#1	2	111	113	1.76991	0.4124			egl-8(-)	#1	34	79	113	30.0885	0.3396
	egl-8(md1971)	#2	7	111	118	5.9322				egl-8(md1971)	#2	9	116	125	7.2
	egl-8(md1971)	# 3	20	123	143	13.986				egl-8(md1971)	# 3	20	80	100	20
	egl-8(md1971)	#4	32	69	101	31.6832				egl-8(md1971)
	egl-8(e2917)	#1	5	104	109	4.58716	0.5069			egl-8(e2917)	#1	18	105	123	14.6341	0.3396
	egl-8(e2917)	#2	23	94	117	19.6581				egl-8(e2917)	#2	5	130	135	3.7037
		# 3	6	120	126	4.7619					# 3	25	77	102	24.5098
		#4	20	108	128	15.625

[truncated: 4 more sheets: Table S10, Table S11, Table S12, Table S13]
